# Supplementary material for: Gossip Versus Punishment: The Efficiency of Reputation to Promote and Maintain Cooperation
Source: Sci Rep. 2016 Apr 4;6:23919. doi: 10.1038/srep23919 (PMC4819221; doi:10.1038/srep23919)
Supplement: Supplementary Table S2 [file srep23919-s2.xls]

## Sheet: CodeBook
Variable name	Coding and explanations
DataType	1= participant data with no missing values, 2 = experimenter strategy with noise (participants dropped out or completed part of experiment) , 3 = experimenter strategy throughout the experiment
CaseNumber	Casenumber for each participant of the experiment (including experimenter strategy, range: 1~320)
ParticipantNumber	Paticipantnumber in each session (range: 1~16. P.1 to P.16 represent Person A to Person P)
SessionNumber	range: 1~20
Condition	1 = control condition, 2 = punishment condition, 3 = gossip condition, 4 = gossip-and-punishment condition
Gossip	Gossip manipulation: 0 = No gossip, 1 = Gossip
Punishment	Punishment manipulation: 0 = No punishment, 1 = Punishment
Contribution1	Contribution in PGG1 (range: 0~10)
Payoff1	participants' earnings after the contribution stage in PGG1
Punishing1	total deduction points assigned to others in PGG1
Punished1	total deduction points received from others in PGG1
Gossiping1	total number of notes participants sent about others in PGG1
Gossiped1	total number of notes others sent about participants in PGG1
PayoffPeriod1	participants' earnings after the punishment stage in PGG1
Contribution2	Contribution in PGG2 (range: 0~10)
Payoff2	participants' earnings after the contribution stage in PGG2
Punishing2	total deduction points assigned to others in PGG2
Punished2	total deduction points received from others in PGG2
Gossiping2	total number of notes participants sent about others in PGG2
Gossiped2	total number of notes others sent about participants in PGG2
PayoffPeriod2	participants' earnings after the punishment stage in PGG2
Contribution3	Contribution in PGG3 (range: 0~10)
Payoff3	participants' earnings after the contribution stage in PGG3
Punishing3	total deduction points assigned to others in PGG3
Punished3	total deduction points received from others in PGG3
Gossiping3	total number of notes participants sent about others in PGG3
Gossiped3	total number of notes others sent about participants in PGG3
PayoffPeriod3	participants' earnings after the punishment stage in PGG3
Contribution4	Contribution in PGG4 (range: 0~10)
Payoff4	participants' earnings after the contribution stage in PGG4
Punishing4	total deduction points assigned to others in PGG4
Punished4	total deduction points received from others in PGG4
Gossiping4	total number of notes participants sent about others in Round 4
Gossiped4	total number of notes others sent about participants in PGG4
PayoffPeriod4	participants' earnings after the punishment stage in PGG4
TotalPunishing	total deduction points assigned to others across the four-round PGG
TotalPunished	total deduction points received from others across the four-round PGG
TotalGossiping	total number of notes participants sent about others across the four-round PGG
TotalGossiped	total number of notes others sent about participant across the four-round PGG
AverageContribution	Average contribution across the four-round PGG
PayoffPGG	Participants' total earnings across the four-round PGG
TG_order	0 = first as investor, then as responder, 1 = first as responder, then as investor
InvestorSend	participants' level of behavioral trust (i.e., number of poinsts participants sent to the responder as an investor; range: 0 ~ 10)
Return	number of points returned back to participants (i.e., investor) from the responder
ResponderReturn	number of points participants returned as an responder (range: 0 ~ 3*Send)
Send	number of points sent to participants (i.e., responder) from the investor
Trustworthiness	participants' level of trustworthiness, i.e., return ratio = ResponderReturn/(3*Send)
PayoffResponder	participants' earnings when acting as the responder
PayoffInvestor	participants' earnings when acting as the investor
Delta1	difference in contribution between PGG2 and PGG1
Delta2	difference in contribution between PGG3 and PGG2
Delta3	difference in contribution between PGG4 and PGG3
Age	Participants' age in years
Gender	0 = male, 1 = female
Note:	(1) In conditions with no gossip or punishment options, variables related to these manipulations (e.g., Punishing1~4, Gossiped1~4) do not have values in the dataset.
	(2) We report results on participant data with no missing values (DataType = 1) in the paper. Additional analyses including the experimenter strategy were presented in the Supplementary Information.

## Sheet: Experimental Data
DataType	CaseNumber	ParticipantNumber	SessionNumber	Condition	Gossip	Punishment	Contribution1	Payoff1	Punishing1	Punished1	Gossiping1	Gossiped1	PayoffPeriod1	Contribution2	Payoff2	Punishing2	Punished2	Gossiping2	Gossiped2	PayoffPeriod2	Contribution3	Payoff3	Punishing3	Punished3	Gossiping3	Gossiped3	PayoffPeriod3	Contribution4	Payoff4	Punishing4	Punished4	Gossiping4	Gossiped4	PayoffPeriod4	TotalPunishing	TotalPunished	TotalGossiping	TotalGossiped	AverageContribution	PayoffPGG	TG_order	InvestorSend	Return	ResponderReturn	Send	Trustworthiness	PayoffResponder	PayoffInvestor	Delta1
1	1	1	1	1	0	0	9	17.5	#NULL!	#NULL!	#NULL!	#NULL!	17.5	10	16.5	#NULL!	#NULL!	#NULL!	#NULL!	16.5	10	12	#NULL!	#NULL!	#NULL!	#NULL!	12	0	15	#NULL!	#NULL!	#NULL!	#NULL!	15	#NULL!	#NULL!	#NULL!	#NULL!	7.25	61	0	5	5	5	10	0.166667	25	10	1
1	2	10	1	1	0	0	10	12.5	#NULL!	#NULL!	#NULL!	#NULL!	12.5	10	17	#NULL!	#NULL!	#NULL!	#NULL!	17	10	15.5	#NULL!	#NULL!	#NULL!	#NULL!	15.5	10	9	#NULL!	#NULL!	#NULL!	#NULL!	9	#NULL!	#NULL!	#NULL!	#NULL!	10	54	0	10	10	5	5	0.333333	10	10	0
1	3	11	1	1	0	0	10	12.5	#NULL!	#NULL!	#NULL!	#NULL!	12.5	10	9	#NULL!	#NULL!	#NULL!	#NULL!	9	10	12	#NULL!	#NULL!	#NULL!	#NULL!	12	10	12.5	#NULL!	#NULL!	#NULL!	#NULL!	12.5	#NULL!	#NULL!	#NULL!	#NULL!	10	46	0	10	15	0	0	#NULL!	0	15	0
1	4	12	1	1	0	0	0	22.5	#NULL!	#NULL!	#NULL!	#NULL!	22.5	0	17.5	#NULL!	#NULL!	#NULL!	#NULL!	17.5	0	15	#NULL!	#NULL!	#NULL!	#NULL!	15	0	15	#NULL!	#NULL!	#NULL!	#NULL!	15	#NULL!	#NULL!	#NULL!	#NULL!	0	70	0	4	5	0	0	#NULL!	0	11	0
1	5	13	1	1	0	0	10	15	#NULL!	#NULL!	#NULL!	#NULL!	15	10	16.5	#NULL!	#NULL!	#NULL!	#NULL!	16.5	10	15.5	#NULL!	#NULL!	#NULL!	#NULL!	15.5	10	12.5	#NULL!	#NULL!	#NULL!	#NULL!	12.5	#NULL!	#NULL!	#NULL!	#NULL!	10	59.5	1	10	15	5	4	0.416667	7	15	0
1	6	14	1	1	0	0	10	15	#NULL!	#NULL!	#NULL!	#NULL!	15	10	17	#NULL!	#NULL!	#NULL!	#NULL!	17	10	15	#NULL!	#NULL!	#NULL!	#NULL!	15	8	7	#NULL!	#NULL!	#NULL!	#NULL!	7	#NULL!	#NULL!	#NULL!	#NULL!	9.5	54	1	10	15	15	10	0.5	15	15	0
1	7	15	1	1	0	0	10	15	#NULL!	#NULL!	#NULL!	#NULL!	15	0	19	#NULL!	#NULL!	#NULL!	#NULL!	19	0	15	#NULL!	#NULL!	#NULL!	#NULL!	15	0	19.5	#NULL!	#NULL!	#NULL!	#NULL!	19.5	#NULL!	#NULL!	#NULL!	#NULL!	2.5	68.5	1	10	5	10	10	0.333333	20	5	-10
1	8	16	1	1	0	0	0	25	#NULL!	#NULL!	#NULL!	#NULL!	25	0	17.5	#NULL!	#NULL!	#NULL!	#NULL!	17.5	0	22	#NULL!	#NULL!	#NULL!	#NULL!	22	0	19	#NULL!	#NULL!	#NULL!	#NULL!	19	#NULL!	#NULL!	#NULL!	#NULL!	0	83.5	1	0	0	0	0	#NULL!	0	10	0
1	9	2	1	1	0	0	9	17.5	#NULL!	#NULL!	#NULL!	#NULL!	17.5	10	17	#NULL!	#NULL!	#NULL!	#NULL!	17	5	10	#NULL!	#NULL!	#NULL!	#NULL!	10	0	22.5	#NULL!	#NULL!	#NULL!	#NULL!	22.5	#NULL!	#NULL!	#NULL!	#NULL!	6	67	0	5	5	0	0	#NULL!	0	10	1
1	10	3	1	1	0	0	5	21.5	#NULL!	#NULL!	#NULL!	#NULL!	21.5	5	14	#NULL!	#NULL!	#NULL!	#NULL!	14	5	20	#NULL!	#NULL!	#NULL!	#NULL!	20	5	14	#NULL!	#NULL!	#NULL!	#NULL!	14	#NULL!	#NULL!	#NULL!	#NULL!	5	69.5	0	5	0	15	10	0.5	15	5	0
1	11	4	1	1	0	0	10	16.5	#NULL!	#NULL!	#NULL!	#NULL!	16.5	10	7.5	#NULL!	#NULL!	#NULL!	#NULL!	7.5	9	16.5	#NULL!	#NULL!	#NULL!	#NULL!	16.5	10	9.5	#NULL!	#NULL!	#NULL!	#NULL!	9.5	#NULL!	#NULL!	#NULL!	#NULL!	9.75	50	0	10	10	15	10	0.5	15	10	0
1	12	5	1	1	0	0	5	13	#NULL!	#NULL!	#NULL!	#NULL!	13	3	23.5	#NULL!	#NULL!	#NULL!	#NULL!	23.5	5	10	#NULL!	#NULL!	#NULL!	#NULL!	10	3	16	#NULL!	#NULL!	#NULL!	#NULL!	16	#NULL!	#NULL!	#NULL!	#NULL!	4	62.5	1	0	0	10	10	0.333333	20	10	-2
1	13	6	1	1	0	0	4	14	#NULL!	#NULL!	#NULL!	#NULL!	14	4	23	#NULL!	#NULL!	#NULL!	#NULL!	23	4	18	#NULL!	#NULL!	#NULL!	#NULL!	18	4	15.5	#NULL!	#NULL!	#NULL!	#NULL!	15.5	#NULL!	#NULL!	#NULL!	#NULL!	4	70.5	1	0	0	0	5	0	15	10	0
1	14	7	1	1	0	0	2	16	#NULL!	#NULL!	#NULL!	#NULL!	16	3	16	#NULL!	#NULL!	#NULL!	#NULL!	16	2	23.5	#NULL!	#NULL!	#NULL!	#NULL!	23.5	2	13	#NULL!	#NULL!	#NULL!	#NULL!	13	#NULL!	#NULL!	#NULL!	#NULL!	2.25	68.5	1	3	0	5	5	0.333333	10	7	1
3	15	8	1	1	0	0	5	13	#NULL!	#NULL!	#NULL!	#NULL!	13	5	12.5	#NULL!	#NULL!	#NULL!	#NULL!	12.5	5	20	#NULL!	#NULL!	#NULL!	#NULL!	20	5	17.5	#NULL!	#NULL!	#NULL!	#NULL!	17.5	#NULL!	#NULL!	#NULL!	#NULL!	5	63	1	5	5	5	5	0.333333	10	10	0
1	16	9	1	1	0	0	5	17.5	#NULL!	#NULL!	#NULL!	#NULL!	17.5	10	16.5	#NULL!	#NULL!	#NULL!	#NULL!	16.5	10	15	#NULL!	#NULL!	#NULL!	#NULL!	15	5	14.5	#NULL!	#NULL!	#NULL!	#NULL!	14.5	#NULL!	#NULL!	#NULL!	#NULL!	7.5	63.5	0	0	0	0	3	0	9	10	5
1	17	1	4	1	0	0	5	20	#NULL!	#NULL!	#NULL!	#NULL!	20	5	16	#NULL!	#NULL!	#NULL!	#NULL!	16	3	18.5	#NULL!	#NULL!	#NULL!	#NULL!	18.5	4	16.5	#NULL!	#NULL!	#NULL!	#NULL!	16.5	#NULL!	#NULL!	#NULL!	#NULL!	4.25	71	0	5	5	0	5	0	15	10	0
1	18	10	4	1	0	0	10	17	#NULL!	#NULL!	#NULL!	#NULL!	17	10	11	#NULL!	#NULL!	#NULL!	#NULL!	11	10	15	#NULL!	#NULL!	#NULL!	#NULL!	15	9	12.5	#NULL!	#NULL!	#NULL!	#NULL!	12.5	#NULL!	#NULL!	#NULL!	#NULL!	9.75	55.5	0	7	10	11	8	0.458333	13	13	0
1	19	11	4	1	0	0	10	17	#NULL!	#NULL!	#NULL!	#NULL!	17	10	12.5	#NULL!	#NULL!	#NULL!	#NULL!	12.5	10	11.5	#NULL!	#NULL!	#NULL!	#NULL!	11.5	10	14	#NULL!	#NULL!	#NULL!	#NULL!	14	#NULL!	#NULL!	#NULL!	#NULL!	10	55	0	10	15	15	10	0.5	15	15	0
1	20	12	4	1	0	0	4	23	#NULL!	#NULL!	#NULL!	#NULL!	23	5	19	#NULL!	#NULL!	#NULL!	#NULL!	19	4	15	#NULL!	#NULL!	#NULL!	#NULL!	15	3	17.5	#NULL!	#NULL!	#NULL!	#NULL!	17.5	#NULL!	#NULL!	#NULL!	#NULL!	4	74.5	0	6	9	3	5	0.2	12	13	1
1	21	13	4	1	0	0	3	16.5	#NULL!	#NULL!	#NULL!	#NULL!	16.5	3	18	#NULL!	#NULL!	#NULL!	#NULL!	18	3	22	#NULL!	#NULL!	#NULL!	#NULL!	22	3	21	#NULL!	#NULL!	#NULL!	#NULL!	21	#NULL!	#NULL!	#NULL!	#NULL!	3	77.5	1	5	7	9	6	0.5	9	12	0
1	22	14	4	1	0	0	6	13.5	#NULL!	#NULL!	#NULL!	#NULL!	13.5	2	19	#NULL!	#NULL!	#NULL!	#NULL!	19	8	17.5	#NULL!	#NULL!	#NULL!	#NULL!	17.5	5	15.5	#NULL!	#NULL!	#NULL!	#NULL!	15.5	#NULL!	#NULL!	#NULL!	#NULL!	5.25	65.5	1	10	15	15	10	0.5	15	15	-4
3	23	15	4	1	0	0	5	14.5	#NULL!	#NULL!	#NULL!	#NULL!	14.5	5	17.5	#NULL!	#NULL!	#NULL!	#NULL!	17.5	5	14	#NULL!	#NULL!	#NULL!	#NULL!	14	5	20	#NULL!	#NULL!	#NULL!	#NULL!	20	#NULL!	#NULL!	#NULL!	#NULL!	5	66	1	5	0	10	7	0.47619	11	5	0
3	24	16	4	1	0	0	5	14.5	#NULL!	#NULL!	#NULL!	#NULL!	14.5	5	19	#NULL!	#NULL!	#NULL!	#NULL!	19	5	16.5	#NULL!	#NULL!	#NULL!	#NULL!	16.5	5	16.5	#NULL!	#NULL!	#NULL!	#NULL!	16.5	#NULL!	#NULL!	#NULL!	#NULL!	5	66.5	1	5	5	15	10	0.5	15	10	0
3	25	2	4	1	0	0	5	20	#NULL!	#NULL!	#NULL!	#NULL!	20	5	16	#NULL!	#NULL!	#NULL!	#NULL!	16	5	14	#NULL!	#NULL!	#NULL!	#NULL!	14	5	19	#NULL!	#NULL!	#NULL!	#NULL!	19	#NULL!	#NULL!	#NULL!	#NULL!	5	69	0	5	5	5	5	0.333333	10	10	0
1	26	3	4	1	0	0	10	15	#NULL!	#NULL!	#NULL!	#NULL!	15	5	17.5	#NULL!	#NULL!	#NULL!	#NULL!	17.5	5	20.5	#NULL!	#NULL!	#NULL!	#NULL!	20.5	5	16.5	#NULL!	#NULL!	#NULL!	#NULL!	16.5	#NULL!	#NULL!	#NULL!	#NULL!	6.25	69.5	0	10	15	7	5	0.466667	8	15	-5
1	27	4	4	1	0	0	10	15	#NULL!	#NULL!	#NULL!	#NULL!	15	10	14	#NULL!	#NULL!	#NULL!	#NULL!	14	10	15	#NULL!	#NULL!	#NULL!	#NULL!	15	10	15	#NULL!	#NULL!	#NULL!	#NULL!	15	#NULL!	#NULL!	#NULL!	#NULL!	10	59	0	10	15	15	10	0.5	15	15	0
1	28	5	4	1	0	0	5	19	#NULL!	#NULL!	#NULL!	#NULL!	19	4	17	#NULL!	#NULL!	#NULL!	#NULL!	17	4	15	#NULL!	#NULL!	#NULL!	#NULL!	15	4	17.5	#NULL!	#NULL!	#NULL!	#NULL!	17.5	#NULL!	#NULL!	#NULL!	#NULL!	4.25	68.5	1	10	15	15	10	0.5	15	15	-1
3	29	6	4	1	0	0	5	19	#NULL!	#NULL!	#NULL!	#NULL!	19	5	16	#NULL!	#NULL!	#NULL!	#NULL!	16	5	16.5	#NULL!	#NULL!	#NULL!	#NULL!	16.5	5	20	#NULL!	#NULL!	#NULL!	#NULL!	20	#NULL!	#NULL!	#NULL!	#NULL!	5	71.5	1	5	3	15	10	0.5	15	8	0
1	30	7	4	1	0	0	8	16	#NULL!	#NULL!	#NULL!	#NULL!	16	5	17.5	#NULL!	#NULL!	#NULL!	#NULL!	17.5	7	18	#NULL!	#NULL!	#NULL!	#NULL!	18	9	11.5	#NULL!	#NULL!	#NULL!	#NULL!	11.5	#NULL!	#NULL!	#NULL!	#NULL!	7.25	63	1	9	13	5	5	0.333333	10	14	-3
1	31	8	4	1	0	0	10	14	#NULL!	#NULL!	#NULL!	#NULL!	14	8	16	#NULL!	#NULL!	#NULL!	#NULL!	16	8	17.5	#NULL!	#NULL!	#NULL!	#NULL!	17.5	10	14	#NULL!	#NULL!	#NULL!	#NULL!	14	#NULL!	#NULL!	#NULL!	#NULL!	9	61.5	1	8	11	5	5	0.333333	10	13	-2
1	32	9	4	1	0	0	10	17	#NULL!	#NULL!	#NULL!	#NULL!	17	10	11	#NULL!	#NULL!	#NULL!	#NULL!	11	10	15.5	#NULL!	#NULL!	#NULL!	#NULL!	15.5	10	15	#NULL!	#NULL!	#NULL!	#NULL!	15	#NULL!	#NULL!	#NULL!	#NULL!	10	58.5	0	10	15	13	9	0.481481	14	15	0
1	33	1	11	1	0	0	10	15	#NULL!	#NULL!	#NULL!	#NULL!	15	10	14	#NULL!	#NULL!	#NULL!	#NULL!	14	10	10.5	#NULL!	#NULL!	#NULL!	#NULL!	10.5	10	8.5	#NULL!	#NULL!	#NULL!	#NULL!	8.5	#NULL!	#NULL!	#NULL!	#NULL!	10	48	0	10	15	0	1	0	3	15	0
2	34	10	11	1	0	0	10	9.5	#NULL!	#NULL!	#NULL!	#NULL!	9.5	10	9.5	#NULL!	#NULL!	#NULL!	#NULL!	9.5	10	16.5	#NULL!	#NULL!	#NULL!	#NULL!	16.5	10	9	#NULL!	#NULL!	#NULL!	#NULL!	9	#NULL!	#NULL!	#NULL!	#NULL!	10	44.5	0	5	2	15	10	0.5	15	7	0
1	35	11	11	1	0	0	4	15.5	#NULL!	#NULL!	#NULL!	#NULL!	15.5	5	18	#NULL!	#NULL!	#NULL!	#NULL!	18	7	13.5	#NULL!	#NULL!	#NULL!	#NULL!	13.5	0	17	#NULL!	#NULL!	#NULL!	#NULL!	17	#NULL!	#NULL!	#NULL!	#NULL!	4	64	0	3	0	0	10	0	30	7	1
1	36	12	11	1	0	0	0	19.5	#NULL!	#NULL!	#NULL!	#NULL!	19.5	0	20	#NULL!	#NULL!	#NULL!	#NULL!	20	0	13.5	#NULL!	#NULL!	#NULL!	#NULL!	13.5	0	18.5	#NULL!	#NULL!	#NULL!	#NULL!	18.5	#NULL!	#NULL!	#NULL!	#NULL!	0	71.5	0	5	5	0	5	0	15	10	0
2	37	13	11	1	0	0	0	14.5	#NULL!	#NULL!	#NULL!	#NULL!	14.5	5	19	#NULL!	#NULL!	#NULL!	#NULL!	19	5	21.5	#NULL!	#NULL!	#NULL!	#NULL!	21.5	5	12	#NULL!	#NULL!	#NULL!	#NULL!	12	#NULL!	#NULL!	#NULL!	#NULL!	3.75	67	1	10	10	5	5	0.333333	10	10	5
1	38	14	11	1	0	0	0	14.5	#NULL!	#NULL!	#NULL!	#NULL!	14.5	0	19.5	#NULL!	#NULL!	#NULL!	#NULL!	19.5	0	18.5	#NULL!	#NULL!	#NULL!	#NULL!	18.5	0	18.5	#NULL!	#NULL!	#NULL!	#NULL!	18.5	#NULL!	#NULL!	#NULL!	#NULL!	0	71	1	0	0	0	3	0	9	10	0
1	39	15	11	1	0	0	4	10.5	#NULL!	#NULL!	#NULL!	#NULL!	10.5	2	21	#NULL!	#NULL!	#NULL!	#NULL!	21	2	11.5	#NULL!	#NULL!	#NULL!	#NULL!	11.5	0	17.5	#NULL!	#NULL!	#NULL!	#NULL!	17.5	#NULL!	#NULL!	#NULL!	#NULL!	2	60.5	1	1	0	2	5	0.133333	13	9	-2
1	40	16	11	1	0	0	5	9.5	#NULL!	#NULL!	#NULL!	#NULL!	9.5	0	20	#NULL!	#NULL!	#NULL!	#NULL!	20	0	20.5	#NULL!	#NULL!	#NULL!	#NULL!	20.5	0	19	#NULL!	#NULL!	#NULL!	#NULL!	19	#NULL!	#NULL!	#NULL!	#NULL!	1.25	69	1	5	5	5	5	0.333333	10	10	-5
1	41	2	11	1	0	0	5	20	#NULL!	#NULL!	#NULL!	#NULL!	20	5	14.5	#NULL!	#NULL!	#NULL!	#NULL!	14.5	0	13.5	#NULL!	#NULL!	#NULL!	#NULL!	13.5	0	17	#NULL!	#NULL!	#NULL!	#NULL!	17	#NULL!	#NULL!	#NULL!	#NULL!	2.5	65	0	8	11	5	5	0.333333	10	13	0
1	42	3	11	1	0	0	5	20	#NULL!	#NULL!	#NULL!	#NULL!	20	10	13	#NULL!	#NULL!	#NULL!	#NULL!	13	6	12.5	#NULL!	#NULL!	#NULL!	#NULL!	12.5	5	14	#NULL!	#NULL!	#NULL!	#NULL!	14	#NULL!	#NULL!	#NULL!	#NULL!	6.5	59.5	0	5	5	10	10	0.333333	20	10	5
1	43	4	11	1	0	0	10	15	#NULL!	#NULL!	#NULL!	#NULL!	15	10	10	#NULL!	#NULL!	#NULL!	#NULL!	10	10	16.5	#NULL!	#NULL!	#NULL!	#NULL!	16.5	10	7.5	#NULL!	#NULL!	#NULL!	#NULL!	7.5	#NULL!	#NULL!	#NULL!	#NULL!	10	49	0	10	15	0	0	#NULL!	0	15	0
1	44	5	11	1	0	0	10	15	#NULL!	#NULL!	#NULL!	#NULL!	15	8	16	#NULL!	#NULL!	#NULL!	#NULL!	16	5	8.5	#NULL!	#NULL!	#NULL!	#NULL!	8.5	3	16	#NULL!	#NULL!	#NULL!	#NULL!	16	#NULL!	#NULL!	#NULL!	#NULL!	6.5	55.5	1	10	0	15	10	0.5	15	0	-2
1	45	6	11	1	0	0	4	21	#NULL!	#NULL!	#NULL!	#NULL!	21	4	15.5	#NULL!	#NULL!	#NULL!	#NULL!	15.5	4	16.5	#NULL!	#NULL!	#NULL!	#NULL!	16.5	0	17.5	#NULL!	#NULL!	#NULL!	#NULL!	17.5	#NULL!	#NULL!	#NULL!	#NULL!	3	70.5	1	5	0	5	5	0.333333	10	5	0
1	46	7	11	1	0	0	8	17	#NULL!	#NULL!	#NULL!	#NULL!	17	9	14	#NULL!	#NULL!	#NULL!	#NULL!	14	8	18.5	#NULL!	#NULL!	#NULL!	#NULL!	18.5	7	11.5	#NULL!	#NULL!	#NULL!	#NULL!	11.5	#NULL!	#NULL!	#NULL!	#NULL!	8	61	1	8	11	11	8	0.458333	13	13	1
1	47	8	11	1	0	0	8	17	#NULL!	#NULL!	#NULL!	#NULL!	17	10	10	#NULL!	#NULL!	#NULL!	#NULL!	10	6	12.5	#NULL!	#NULL!	#NULL!	#NULL!	12.5	9	8	#NULL!	#NULL!	#NULL!	#NULL!	8	#NULL!	#NULL!	#NULL!	#NULL!	8.25	47.5	1	10	15	15	10	0.5	15	15	2
3	48	9	11	1	0	0	5	14.5	#NULL!	#NULL!	#NULL!	#NULL!	14.5	5	19	#NULL!	#NULL!	#NULL!	#NULL!	19	5	13.5	#NULL!	#NULL!	#NULL!	#NULL!	13.5	5	12.5	#NULL!	#NULL!	#NULL!	#NULL!	12.5	#NULL!	#NULL!	#NULL!	#NULL!	5	59.5	0	5	5	11	8	0.458333	13	10	0
1	49	1	14	1	0	0	6	15	#NULL!	#NULL!	#NULL!	#NULL!	15	4	18	#NULL!	#NULL!	#NULL!	#NULL!	18	6	18	#NULL!	#NULL!	#NULL!	#NULL!	18	8	14	#NULL!	#NULL!	#NULL!	#NULL!	14	#NULL!	#NULL!	#NULL!	#NULL!	6	65	0	6	7	5	5	0.333333	10	11	-2
1	50	10	14	1	0	0	7	19	#NULL!	#NULL!	#NULL!	#NULL!	19	10	14.5	#NULL!	#NULL!	#NULL!	#NULL!	14.5	9	8	#NULL!	#NULL!	#NULL!	#NULL!	8	8	11	#NULL!	#NULL!	#NULL!	#NULL!	11	#NULL!	#NULL!	#NULL!	#NULL!	8.5	52.5	0	7	9	15	10	0.5	15	12	3
1	51	11	14	1	0	0	10	16	#NULL!	#NULL!	#NULL!	#NULL!	16	5	11	#NULL!	#NULL!	#NULL!	#NULL!	11	10	14	#NULL!	#NULL!	#NULL!	#NULL!	14	10	15.5	#NULL!	#NULL!	#NULL!	#NULL!	15.5	#NULL!	#NULL!	#NULL!	#NULL!	8.75	56.5	0	7	9	10	5	0.666667	5	12	-5
1	52	12	14	1	0	0	10	16	#NULL!	#NULL!	#NULL!	#NULL!	16	10	14	#NULL!	#NULL!	#NULL!	#NULL!	14	10	13	#NULL!	#NULL!	#NULL!	#NULL!	13	10	12	#NULL!	#NULL!	#NULL!	#NULL!	12	#NULL!	#NULL!	#NULL!	#NULL!	10	55	0	10	15	8	7	0.380952	13	15	0
3	53	13	14	1	0	0	5	15	#NULL!	#NULL!	#NULL!	#NULL!	15	5	17	#NULL!	#NULL!	#NULL!	#NULL!	17	5	12	#NULL!	#NULL!	#NULL!	#NULL!	12	5	20.5	#NULL!	#NULL!	#NULL!	#NULL!	20.5	#NULL!	#NULL!	#NULL!	#NULL!	5	64.5	1	5	10	15	10	0.5	15	15	0
3	54	14	14	1	0	0	5	15	#NULL!	#NULL!	#NULL!	#NULL!	15	5	19.5	#NULL!	#NULL!	#NULL!	#NULL!	19.5	5	16	#NULL!	#NULL!	#NULL!	#NULL!	16	5	17	#NULL!	#NULL!	#NULL!	#NULL!	17	#NULL!	#NULL!	#NULL!	#NULL!	5	67.5	1	5	5	9	7	0.428571	12	10	0
3	55	15	14	1	0	0	5	15	#NULL!	#NULL!	#NULL!	#NULL!	15	5	11	#NULL!	#NULL!	#NULL!	#NULL!	11	5	18	#NULL!	#NULL!	#NULL!	#NULL!	18	5	13.5	#NULL!	#NULL!	#NULL!	#NULL!	13.5	#NULL!	#NULL!	#NULL!	#NULL!	5	57.5	1	5	5	9	7	0.428571	12	10	0
3	56	16	14	1	0	0	5	15	#NULL!	#NULL!	#NULL!	#NULL!	15	5	19	#NULL!	#NULL!	#NULL!	#NULL!	19	5	19	#NULL!	#NULL!	#NULL!	#NULL!	19	5	14	#NULL!	#NULL!	#NULL!	#NULL!	14	#NULL!	#NULL!	#NULL!	#NULL!	5	67	1	5	5	5	5	0.333333	10	10	0
1	57	2	14	1	0	0	10	11	#NULL!	#NULL!	#NULL!	#NULL!	11	6	18.5	#NULL!	#NULL!	#NULL!	#NULL!	18.5	6	17	#NULL!	#NULL!	#NULL!	#NULL!	17	6	19.5	#NULL!	#NULL!	#NULL!	#NULL!	19.5	#NULL!	#NULL!	#NULL!	#NULL!	7	66	0	10	0	5	5	0.333333	10	0	-4
1	58	3	14	1	0	0	6	15	#NULL!	#NULL!	#NULL!	#NULL!	15	0	16	#NULL!	#NULL!	#NULL!	#NULL!	16	2	19	#NULL!	#NULL!	#NULL!	#NULL!	19	3	16	#NULL!	#NULL!	#NULL!	#NULL!	16	#NULL!	#NULL!	#NULL!	#NULL!	2.75	66	0	5	5	10	5	0.666667	5	10	-6
1	59	4	14	1	0	0	0	21	#NULL!	#NULL!	#NULL!	#NULL!	21	3	21	#NULL!	#NULL!	#NULL!	#NULL!	21	0	17	#NULL!	#NULL!	#NULL!	#NULL!	17	0	18.5	#NULL!	#NULL!	#NULL!	#NULL!	18.5	#NULL!	#NULL!	#NULL!	#NULL!	0.75	77.5	0	10	10	5	5	0.333333	10	10	3
1	60	5	14	1	0	0	5	19.5	#NULL!	#NULL!	#NULL!	#NULL!	19.5	10	12	#NULL!	#NULL!	#NULL!	#NULL!	12	5	18	#NULL!	#NULL!	#NULL!	#NULL!	18	2	17	#NULL!	#NULL!	#NULL!	#NULL!	17	#NULL!	#NULL!	#NULL!	#NULL!	5.5	66.5	1	5	10	10	10	0.333333	20	15	5
1	61	6	14	1	0	0	10	14.5	#NULL!	#NULL!	#NULL!	#NULL!	14.5	8	16.5	#NULL!	#NULL!	#NULL!	#NULL!	16.5	7	17	#NULL!	#NULL!	#NULL!	#NULL!	17	7	11.5	#NULL!	#NULL!	#NULL!	#NULL!	11.5	#NULL!	#NULL!	#NULL!	#NULL!	8	59.5	1	7	8	5	5	0.333333	10	11	-2
1	62	7	14	1	0	0	4	20.5	#NULL!	#NULL!	#NULL!	#NULL!	20.5	2	14	#NULL!	#NULL!	#NULL!	#NULL!	14	0	17	#NULL!	#NULL!	#NULL!	#NULL!	17	1	21	#NULL!	#NULL!	#NULL!	#NULL!	21	#NULL!	#NULL!	#NULL!	#NULL!	1.75	72.5	1	2.5	0	0	10	0	30	7.5	-2
1	63	8	14	1	0	0	10	14.5	#NULL!	#NULL!	#NULL!	#NULL!	14.5	10	14	#NULL!	#NULL!	#NULL!	#NULL!	14	10	11	#NULL!	#NULL!	#NULL!	#NULL!	11	10	15.5	#NULL!	#NULL!	#NULL!	#NULL!	15.5	#NULL!	#NULL!	#NULL!	#NULL!	10	55	1	10	15	7	6	0.388889	11	15	0
3	64	9	14	1	0	0	5	21	#NULL!	#NULL!	#NULL!	#NULL!	21	5	17	#NULL!	#NULL!	#NULL!	#NULL!	17	5	16	#NULL!	#NULL!	#NULL!	#NULL!	16	5	13.5	#NULL!	#NULL!	#NULL!	#NULL!	13.5	#NULL!	#NULL!	#NULL!	#NULL!	5	67.5	0	5	5	0	2.5	0	7.5	10	0
3	65	1	17	1	0	0	5	21.5	#NULL!	#NULL!	#NULL!	#NULL!	21.5	5	16	#NULL!	#NULL!	#NULL!	#NULL!	16	5	16.5	#NULL!	#NULL!	#NULL!	#NULL!	16.5	5	17	#NULL!	#NULL!	#NULL!	#NULL!	17	#NULL!	#NULL!	#NULL!	#NULL!	5	71	0	5	7	5	5	0.333333	10	12	0
1	66	10	17	1	0	0	9	17	#NULL!	#NULL!	#NULL!	#NULL!	17	8	13.5	#NULL!	#NULL!	#NULL!	#NULL!	13.5	10	11.5	#NULL!	#NULL!	#NULL!	#NULL!	11.5	7	13.5	#NULL!	#NULL!	#NULL!	#NULL!	13.5	#NULL!	#NULL!	#NULL!	#NULL!	8.5	55.5	0	8	11	4	5	0.266667	11	13	-1
1	67	11	17	1	0	0	5	21	#NULL!	#NULL!	#NULL!	#NULL!	21	5	16	#NULL!	#NULL!	#NULL!	#NULL!	16	5	16.5	#NULL!	#NULL!	#NULL!	#NULL!	16.5	4	20.5	#NULL!	#NULL!	#NULL!	#NULL!	20.5	#NULL!	#NULL!	#NULL!	#NULL!	4.75	74	0	6	7	8	5	0.533333	7	11	0
1	68	12	17	1	0	0	8	18	#NULL!	#NULL!	#NULL!	#NULL!	18	10	15	#NULL!	#NULL!	#NULL!	#NULL!	15	8	16	#NULL!	#NULL!	#NULL!	#NULL!	16	10	12	#NULL!	#NULL!	#NULL!	#NULL!	12	#NULL!	#NULL!	#NULL!	#NULL!	9	61	0	8	8	15	10	0.5	15	10	2
1	69	13	17	1	0	0	4	15.5	#NULL!	#NULL!	#NULL!	#NULL!	15.5	5	16	#NULL!	#NULL!	#NULL!	#NULL!	16	4	17.5	#NULL!	#NULL!	#NULL!	#NULL!	17.5	5	19.5	#NULL!	#NULL!	#NULL!	#NULL!	19.5	#NULL!	#NULL!	#NULL!	#NULL!	4.5	68.5	1	4	2	8	8	0.333333	16	8	1
3	70	14	17	1	0	0	5	14.5	#NULL!	#NULL!	#NULL!	#NULL!	14.5	5	16.5	#NULL!	#NULL!	#NULL!	#NULL!	16.5	5	18	#NULL!	#NULL!	#NULL!	#NULL!	18	5	17	#NULL!	#NULL!	#NULL!	#NULL!	17	#NULL!	#NULL!	#NULL!	#NULL!	5	66	1	5	8	7	6	0.388889	11	13	0
3	71	15	17	1	0	0	5	14.5	#NULL!	#NULL!	#NULL!	#NULL!	14.5	5	16	#NULL!	#NULL!	#NULL!	#NULL!	16	5	19	#NULL!	#NULL!	#NULL!	#NULL!	19	5	19	#NULL!	#NULL!	#NULL!	#NULL!	19	#NULL!	#NULL!	#NULL!	#NULL!	5	68.5	1	5	5	11	8	0.458333	13	10	0
3	72	16	17	1	0	0	5	14.5	#NULL!	#NULL!	#NULL!	#NULL!	14.5	5	20	#NULL!	#NULL!	#NULL!	#NULL!	20	5	16.5	#NULL!	#NULL!	#NULL!	#NULL!	16.5	5	15.5	#NULL!	#NULL!	#NULL!	#NULL!	15.5	#NULL!	#NULL!	#NULL!	#NULL!	5	66.5	1	5	8	5	5	0.333333	10	13	0
1	73	2	17	1	0	0	8	18.5	#NULL!	#NULL!	#NULL!	#NULL!	18.5	10	11.5	#NULL!	#NULL!	#NULL!	#NULL!	11.5	10	14	#NULL!	#NULL!	#NULL!	#NULL!	14	10	14.5	#NULL!	#NULL!	#NULL!	#NULL!	14.5	#NULL!	#NULL!	#NULL!	#NULL!	9.5	58.5	0	10	0	8	5	0.533333	7	0	2
1	74	3	17	1	0	0	10	16.5	#NULL!	#NULL!	#NULL!	#NULL!	16.5	8	13	#NULL!	#NULL!	#NULL!	#NULL!	13	8	15	#NULL!	#NULL!	#NULL!	#NULL!	15	4	16.5	#NULL!	#NULL!	#NULL!	#NULL!	16.5	#NULL!	#NULL!	#NULL!	#NULL!	7.5	61	0	8	11	2	4	0.166667	10	13	-2
1	75	4	17	1	0	0	10	16.5	#NULL!	#NULL!	#NULL!	#NULL!	16.5	10	15	#NULL!	#NULL!	#NULL!	#NULL!	15	5	16.5	#NULL!	#NULL!	#NULL!	#NULL!	16.5	8	16	#NULL!	#NULL!	#NULL!	#NULL!	16	#NULL!	#NULL!	#NULL!	#NULL!	8.25	64	0	10	10	8	5	0.533333	7	10	0
1	76	5	17	1	0	0	4	18	#NULL!	#NULL!	#NULL!	#NULL!	18	5	16	#NULL!	#NULL!	#NULL!	#NULL!	16	5	19	#NULL!	#NULL!	#NULL!	#NULL!	19	5	15.5	#NULL!	#NULL!	#NULL!	#NULL!	15.5	#NULL!	#NULL!	#NULL!	#NULL!	4.75	68.5	1	5	8	10	10	0.333333	20	13	1
1	77	6	17	1	0	0	5	17	#NULL!	#NULL!	#NULL!	#NULL!	17	0	21.5	#NULL!	#NULL!	#NULL!	#NULL!	21.5	8	13.5	#NULL!	#NULL!	#NULL!	#NULL!	13.5	10	14	#NULL!	#NULL!	#NULL!	#NULL!	14	#NULL!	#NULL!	#NULL!	#NULL!	5.75	66	1	10	15	11	8	0.458333	13	15	-5
1	78	7	17	1	0	0	10	12	#NULL!	#NULL!	#NULL!	#NULL!	12	4	17	#NULL!	#NULL!	#NULL!	#NULL!	17	4	17.5	#NULL!	#NULL!	#NULL!	#NULL!	17.5	4	18	#NULL!	#NULL!	#NULL!	#NULL!	18	#NULL!	#NULL!	#NULL!	#NULL!	5.5	64.5	1	0	0	0	10	0	30	10	-6
1	79	8	17	1	0	0	5	17	#NULL!	#NULL!	#NULL!	#NULL!	17	5	20	#NULL!	#NULL!	#NULL!	#NULL!	20	8	15	#NULL!	#NULL!	#NULL!	#NULL!	15	10	14.5	#NULL!	#NULL!	#NULL!	#NULL!	14.5	#NULL!	#NULL!	#NULL!	#NULL!	7	66.5	1	5	4	7	5	0.466667	8	9	0
1	80	9	17	1	0	0	10	16	#NULL!	#NULL!	#NULL!	#NULL!	16	7	14	#NULL!	#NULL!	#NULL!	#NULL!	14	5	18	#NULL!	#NULL!	#NULL!	#NULL!	18	5	19	#NULL!	#NULL!	#NULL!	#NULL!	19	#NULL!	#NULL!	#NULL!	#NULL!	6.75	67	0	5	5	0	0	#NULL!	0	10	-3
1	81	1	2	2	0	1	0	20	0	2	#NULL!	#NULL!	14	0	17.5	0	3	#NULL!	#NULL!	8.5	0	21	0	3	#NULL!	#NULL!	12	0	18.5	0	5	#NULL!	#NULL!	3.5	0	13	#NULL!	#NULL!	0	38	0	5	5	3	3	0.333333	6	10	0
1	82	10	2	2	0	1	0	19	0	5	#NULL!	#NULL!	4	6	12	0	0	#NULL!	#NULL!	12	4	16.5	0	1	#NULL!	#NULL!	13.5	2	22	0	10	#NULL!	#NULL!	-8	0	16	#NULL!	#NULL!	3	21.5	0	0	0	0	5	0	15	10	6
1	83	11	2	2	0	1	7	12	2	0	#NULL!	#NULL!	10	7	18.5	0	1	#NULL!	#NULL!	15.5	7	14	1	0	#NULL!	#NULL!	13	5	7.5	3	0	#NULL!	#NULL!	4.5	6	1	#NULL!	#NULL!	6.5	43	0	0	0	0	0	#NULL!	0	10	0
1	84	12	2	2	0	1	6	13	3	0	#NULL!	#NULL!	10	3	23.5	0	3	#NULL!	#NULL!	14.5	9	12.5	1	0	#NULL!	#NULL!	11.5	8	10.5	4	0	#NULL!	#NULL!	6.5	8	3	#NULL!	#NULL!	6.5	42.5	0	3	0	2	5	0.133333	13	7	-3
1	85	13	2	2	0	1	0	19	0	2	#NULL!	#NULL!	13	0	17.5	0	3	#NULL!	#NULL!	8.5	0	20.5	0	5	#NULL!	#NULL!	5.5	0	12.5	0	1	#NULL!	#NULL!	9.5	0	11	#NULL!	#NULL!	0	36.5	1	0	0	0	3	0	9	10	0
1	86	14	2	2	0	1	6	13	0	0	#NULL!	#NULL!	13	5	13	0	0	#NULL!	#NULL!	13	3	21	0	2	#NULL!	#NULL!	15	4	14.5	0	1	#NULL!	#NULL!	11.5	0	3	#NULL!	#NULL!	4.5	52.5	1	2	0	0	0	#NULL!	0	8	-1
1	87	15	2	2	0	1	4	15	2	0	#NULL!	#NULL!	13	6	19.5	0	2	#NULL!	#NULL!	13.5	6	15.5	2	0	#NULL!	#NULL!	13.5	2	19	2	2	#NULL!	#NULL!	11	6	4	#NULL!	#NULL!	4.5	51	1	3	3	0	0	#NULL!	0	10	2
1	88	16	2	2	0	1	8	11	0	0	#NULL!	#NULL!	11	10	16.5	2	0	#NULL!	#NULL!	14.5	10	11	2	0	#NULL!	#NULL!	9	8	16	2	0	#NULL!	#NULL!	14	6	0	#NULL!	#NULL!	9	48.5	1	5	0	5	5	0.333333	10	5	2
1	89	2	2	2	0	1	0	20	0	2	#NULL!	#NULL!	14	0	18	0	0	#NULL!	#NULL!	18	0	21.5	0	6	#NULL!	#NULL!	3.5	0	12.5	0	1	#NULL!	#NULL!	9.5	0	9	#NULL!	#NULL!	0	45	0	10	10	0	5	0	15	10	0
1	90	3	2	2	0	1	10	10	0	0	#NULL!	#NULL!	10	8	17.5	1	0	#NULL!	#NULL!	16.5	10	14	3	0	#NULL!	#NULL!	11	10	14	4	0	#NULL!	#NULL!	10	8	0	#NULL!	#NULL!	9.5	47.5	0	5	5	0	0	#NULL!	0	10	-2
1	91	4	2	2	0	1	10	10	4	0	#NULL!	#NULL!	6	10	16.5	1	0	#NULL!	#NULL!	15.5	10	10.5	3	0	#NULL!	#NULL!	7.5	10	11	4	0	#NULL!	#NULL!	7	12	0	#NULL!	#NULL!	10	36	0	10	10	0	2	0	6	10	0
1	92	5	2	2	0	1	10	18	2	0	#NULL!	#NULL!	16	10	7.5	7	0	#NULL!	#NULL!	0.5	8	13.5	3	0	#NULL!	#NULL!	10.5	8	16	4	0	#NULL!	#NULL!	12	16	0	#NULL!	#NULL!	9	39	1	0	0	10	10	0.333333	20	10	0
2	93	6	2	2	0	1	6	22	0	4	#NULL!	#NULL!	10	5	13	0	0	#NULL!	#NULL!	13	5	16	0	0	#NULL!	#NULL!	16	5	16	0	2	#NULL!	#NULL!	10	0	6	#NULL!	#NULL!	5.25	49	1	5	2	5	5	0.333333	10	7	-1
1	94	7	2	2	0	1	10	18	2	0	#NULL!	#NULL!	16	10	15.5	2	0	#NULL!	#NULL!	13.5	7	13.5	3	0	#NULL!	#NULL!	10.5	5	13.5	3	1	#NULL!	#NULL!	7.5	10	1	#NULL!	#NULL!	8	47.5	1	5	5	10	10	0.333333	20	10	0
1	95	8	2	2	0	1	10	18	0	0	#NULL!	#NULL!	18	10	16.5	0	0	#NULL!	#NULL!	16.5	10	14	0	0	#NULL!	#NULL!	14	0	12.5	0	1	#NULL!	#NULL!	9.5	0	1	#NULL!	#NULL!	7.5	58	1	5	0	5	5	0.333333	10	5	0
3	96	9	2	2	0	1	5	14	0	0	#NULL!	#NULL!	14	5	12.5	0	1	#NULL!	#NULL!	9.5	5	19	0	1	#NULL!	#NULL!	16	5	16	0	2	#NULL!	#NULL!	10	0	4	#NULL!	#NULL!	5	49.5	0	5	5	5	5	0.333333	10	10	0
1	97	1	9	2	0	1	5	17.5	0	5	#NULL!	#NULL!	2.5	10	16.5	3	0	#NULL!	#NULL!	13.5	10	16.5	3	0	#NULL!	#NULL!	13.5	10	17.5	2	0	#NULL!	#NULL!	15.5	8	5	#NULL!	#NULL!	8.75	45	0	5	5	10	5	0.666667	5	10	5
1	98	10	9	2	0	1	4	23	3	2	#NULL!	#NULL!	14	8	16	2	3	#NULL!	#NULL!	5	6	17	3	0	#NULL!	#NULL!	14	4	18	4	1	#NULL!	#NULL!	11	12	6	#NULL!	#NULL!	5.5	44	0	1	0	0	10	0	30	9	4
1	99	11	9	2	0	1	10	17	1	1	#NULL!	#NULL!	13	10	10	0	2	#NULL!	#NULL!	4	10	16.5	0	0	#NULL!	#NULL!	16.5	10	17.5	1	0	#NULL!	#NULL!	16.5	2	3	#NULL!	#NULL!	10	50	0	7	7	15	10	0.5	15	10	0
1	100	12	9	2	0	1	10	17	0	1	#NULL!	#NULL!	14	10	12.5	0	0	#NULL!	#NULL!	12.5	10	13	1	1	#NULL!	#NULL!	9	10	17.5	0	0	#NULL!	#NULL!	17.5	1	2	#NULL!	#NULL!	10	53	0	10	0	0	1	0	3	0	0
1	101	13	9	2	0	1	2	19	3	5	#NULL!	#NULL!	1	10	16.5	0	0	#NULL!	#NULL!	16.5	10	13	0	1	#NULL!	#NULL!	10	10	17.5	0	0	#NULL!	#NULL!	17.5	3	6	#NULL!	#NULL!	8	45	1	5	5	0	10	0	30	10	8
1	102	14	9	2	0	1	10	11	11	1	#NULL!	#NULL!	-3	10	14	12	1	#NULL!	#NULL!	-1	10	15	10	0	#NULL!	#NULL!	5	10	17.5	5	0	#NULL!	#NULL!	12.5	38	2	#NULL!	#NULL!	10	13.5	1	10	11	7	7	0.333333	14	11	0
1	103	15	9	2	0	1	5	16	0	4	#NULL!	#NULL!	4	0	20	6	3	#NULL!	#NULL!	5	1	22	3	4	#NULL!	#NULL!	7	2	20	3	1	#NULL!	#NULL!	14	12	12	#NULL!	#NULL!	2	30	1	5	10	0	1	0	3	15	-5
3	104	16	9	2	0	1	5	16	0	4	#NULL!	#NULL!	4	5	17.5	0	0	#NULL!	#NULL!	17.5	5	21.5	0	3	#NULL!	#NULL!	12.5	5	17	0	1	#NULL!	#NULL!	14	0	8	#NULL!	#NULL!	5	48	1	5	5	1	3	0.111111	8	10	0
3	105	2	9	2	0	1	5	17.5	0	5	#NULL!	#NULL!	2.5	5	19	0	7	#NULL!	#NULL!	-2	5	18	0	1	#NULL!	#NULL!	15	5	22.5	0	3	#NULL!	#NULL!	13.5	0	16	#NULL!	#NULL!	5	29	0	5	5	5	5	0.333333	10	10	0
3	106	3	9	2	0	1	5	17.5	0	5	#NULL!	#NULL!	2.5	5	15	0	2	#NULL!	#NULL!	9	5	20	0	6	#NULL!	#NULL!	2	5	17	0	1	#NULL!	#NULL!	14	0	14	#NULL!	#NULL!	5	27.5	0	5	5	5	5	0.333333	10	10	0
1	107	4	9	2	0	1	10	12.5	15	0	#NULL!	#NULL!	-2.5	5	17.5	0	0	#NULL!	#NULL!	17.5	5	18	0	1	#NULL!	#NULL!	15	5	17	0	2	#NULL!	#NULL!	11	15	3	#NULL!	#NULL!	6.25	41	0	5	7	11	10	0.366667	19	12	-5
1	108	5	9	2	0	1	5	14	5	0	#NULL!	#NULL!	9	5	21.5	0	4	#NULL!	#NULL!	9.5	10	13	3	1	#NULL!	#NULL!	7	10	12	1	2	#NULL!	#NULL!	5	9	7	#NULL!	#NULL!	7.5	30.5	1	10	15	7	5	0.466667	8	15	0
1	109	6	9	2	0	1	3	16	0	5	#NULL!	#NULL!	1	5	19	3	6	#NULL!	#NULL!	-2	8	18.5	1	1	#NULL!	#NULL!	14.5	8	14	2	1	#NULL!	#NULL!	9	6	13	#NULL!	#NULL!	6	22.5	1	1	0	5	5	0.333333	10	9	2
1	110	7	9	2	0	1	5	14	0	0	#NULL!	#NULL!	14	5	15	3	2	#NULL!	#NULL!	6	5	18	0	1	#NULL!	#NULL!	15	5	22.5	0	7	#NULL!	#NULL!	1.5	3	10	#NULL!	#NULL!	5	36.5	1	10	15	5	5	0.333333	10	15	0
1	111	8	9	2	0	1	5	14	0	0	#NULL!	#NULL!	14	5	17.5	0	0	#NULL!	#NULL!	17.5	5	20	0	6	#NULL!	#NULL!	2	10	17.5	2	0	#NULL!	#NULL!	15.5	2	6	#NULL!	#NULL!	6.25	49	1	10	0	5	5	0.333333	10	0	0
1	112	9	9	2	0	1	10	17	1	1	#NULL!	#NULL!	13	8	18.5	2	1	#NULL!	#NULL!	13.5	10	15	2	0	#NULL!	#NULL!	13	9	13	0	1	#NULL!	#NULL!	10	5	3	#NULL!	#NULL!	9.25	49.5	0	3	1	15	10	0.5	15	8	-2
1	113	1	10	2	0	1	5	22.5	0	2	#NULL!	#NULL!	16.5	10	15.5	2	0	#NULL!	#NULL!	13.5	7	18	2	0	#NULL!	#NULL!	16	8	20	0	0	#NULL!	#NULL!	20	4	2	#NULL!	#NULL!	7.5	66	0	3	2	13	10	0.433333	17	9	5
1	114	10	10	2	0	1	10	11	5	0	#NULL!	#NULL!	6	10	17.5	2	0	#NULL!	#NULL!	15.5	10	19	1	0	#NULL!	#NULL!	18	10	18.5	1	0	#NULL!	#NULL!	17.5	9	0	#NULL!	#NULL!	10	57	0	10	0	4	4	0.333333	8	0	0
1	115	11	10	2	0	1	5	16	1	0	#NULL!	#NULL!	15	5	21.5	0	0	#NULL!	#NULL!	21.5	5	20	0	2	#NULL!	#NULL!	14	8	17	1	3	#NULL!	#NULL!	7	2	5	#NULL!	#NULL!	5.75	57.5	0	8	13	0	10	0	30	15	0
1	116	12	10	2	0	1	2	19	0	6	#NULL!	#NULL!	1	8	17.5	0	1	#NULL!	#NULL!	14.5	10	20	0	0	#NULL!	#NULL!	20	10	18	0	0	#NULL!	#NULL!	18	0	7	#NULL!	#NULL!	7.5	53.5	0	0	0	15	10	0.5	15	10	6
1	117	13	10	2	0	1	10	15	5	0	#NULL!	#NULL!	10	10	15.5	5	0	#NULL!	#NULL!	10.5	10	19	2	0	#NULL!	#NULL!	17	10	15	4	1	#NULL!	#NULL!	8	16	1	#NULL!	#NULL!	10	45.5	1	10	15	0	0	#NULL!	0	15	0
1	118	14	10	2	0	1	10	15	3	0	#NULL!	#NULL!	12	10	17.5	1	0	#NULL!	#NULL!	16.5	10	14	2	2	#NULL!	#NULL!	6	10	18	0	0	#NULL!	#NULL!	18	6	2	#NULL!	#NULL!	10	52.5	1	10	18	13	8	0.541667	11	18	0
1	119	15	10	2	0	1	10	15	0	0	#NULL!	#NULL!	15	10	16.5	0	0	#NULL!	#NULL!	16.5	10	20	0	0	#NULL!	#NULL!	20	10	17.5	0	0	#NULL!	#NULL!	17.5	0	0	#NULL!	#NULL!	10	69	1	10	13	0	10	0	30	13	0
1	120	16	10	2	0	1	0	25	0	8	#NULL!	#NULL!	1	10	15.5	4	0	#NULL!	#NULL!	11.5	8	17	1	0	#NULL!	#NULL!	16	7	21.5	0	1	#NULL!	#NULL!	18.5	5	9	#NULL!	#NULL!	6.25	47	1	8	0	6	5	0.4	9	2	10
1	121	2	10	2	0	1	10	17.5	1	0	#NULL!	#NULL!	16.5	10	17.5	1	0	#NULL!	#NULL!	16.5	10	20	0	0	#NULL!	#NULL!	20	10	15	3	1	#NULL!	#NULL!	9	5	1	#NULL!	#NULL!	10	62	0	10	15	0	8	0	24	15	0
1	122	3	10	2	0	1	10	17.5	0	0	#NULL!	#NULL!	17.5	10	16.5	0	0	#NULL!	#NULL!	16.5	10	14	0	2	#NULL!	#NULL!	8	10	18.5	0	1	#NULL!	#NULL!	15.5	0	3	#NULL!	#NULL!	10	57.5	0	10	15	15	10	0.5	15	15	0
1	123	4	10	2	0	1	10	17.5	1	0	#NULL!	#NULL!	16.5	10	15.5	4	0	#NULL!	#NULL!	11.5	10	19	1	0	#NULL!	#NULL!	18	10	17.5	2	0	#NULL!	#NULL!	15.5	8	0	#NULL!	#NULL!	10	61.5	0	10	18	18	10	0.6	12	18	0
1	124	5	10	2	0	1	5	16.5	0	3	#NULL!	#NULL!	7.5	6	19.5	0	3	#NULL!	#NULL!	10.5	10	20	0	0	#NULL!	#NULL!	20	10	18.5	1	0	#NULL!	#NULL!	17.5	1	6	#NULL!	#NULL!	7.75	55.5	1	10	0	18	10	0.6	12	0	1
1	125	6	10	2	0	1	5	16.5	0	3	#NULL!	#NULL!	7.5	5	22.5	0	4	#NULL!	#NULL!	10.5	10	15	0	1	#NULL!	#NULL!	12	10	17.5	0	0	#NULL!	#NULL!	17.5	0	8	#NULL!	#NULL!	7.5	47.5	1	10	15	15	10	0.5	15	15	0
1	126	7	10	2	0	1	10	11.5	0	0	#NULL!	#NULL!	11.5	8	18.5	0	0	#NULL!	#NULL!	18.5	8	21	0	4	#NULL!	#NULL!	9	8	20	0	0	#NULL!	#NULL!	20	0	4	#NULL!	#NULL!	8.5	59	1	10	15	15	10	0.5	15	15	-2
1	127	8	10	2	0	1	3	18.5	6	0	#NULL!	#NULL!	12.5	3	22.5	0	7	#NULL!	#NULL!	1.5	3	21	6	1	#NULL!	#NULL!	12	2	23	3	6	#NULL!	#NULL!	2	15	14	#NULL!	#NULL!	2.75	28	1	4	4	2	3	0.222222	7	10	0
3	128	9	10	2	0	1	5	16	0	0	#NULL!	#NULL!	16	5	20.5	0	4	#NULL!	#NULL!	8.5	5	19	0	3	#NULL!	#NULL!	10	5	22.5	0	2	#NULL!	#NULL!	16.5	0	9	#NULL!	#NULL!	5	51	0	5	6	15	10	0.5	15	11	0
1	129	1	12	2	0	1	10	17.5	1	0	#NULL!	#NULL!	16.5	10	12.5	3	0	#NULL!	#NULL!	9.5	10	12.5	3	0	#NULL!	#NULL!	9.5	10	14	1	2	#NULL!	#NULL!	7	8	2	#NULL!	#NULL!	10	42.5	0	7	9	0	0	#NULL!	0	12	0
3	130	10	12	2	0	1	5	14	0	0	#NULL!	#NULL!	14	5	18.5	0	2	#NULL!	#NULL!	12.5	5	18	0	0	#NULL!	#NULL!	18	5	18	0	0	#NULL!	#NULL!	18	0	2	#NULL!	#NULL!	5	62.5	0	5	5	9	7	0.428571	12	10	0
3	131	11	12	2	0	1	5	14	0	0	#NULL!	#NULL!	14	5	18.5	0	0	#NULL!	#NULL!	18.5	5	17.5	0	1	#NULL!	#NULL!	14.5	5	19	0	0	#NULL!	#NULL!	19	0	1	#NULL!	#NULL!	5	66	0	5	6	15	10	0.5	15	11	0
1	132	12	12	2	0	1	8	11	2	0	#NULL!	#NULL!	9	0	22.5	0	2	#NULL!	#NULL!	16.5	4	23	0	0	#NULL!	#NULL!	23	5	19	0	3	#NULL!	#NULL!	10	2	5	#NULL!	#NULL!	4.25	58.5	0	10	15	0	3	0	9	15	-8
2	133	13	12	2	0	1	5	18.5	0	2	#NULL!	#NULL!	12.5	5	17.5	0	1	#NULL!	#NULL!	14.5	5	18	0	0	#NULL!	#NULL!	18	5	19	0	0	#NULL!	#NULL!	19	0	3	#NULL!	#NULL!	5	64	1	5	5	15	10	0.5	15	10	0
1	134	14	12	2	0	1	7	16.5	6	0	#NULL!	#NULL!	10.5	7	16.5	6	0	#NULL!	#NULL!	10.5	7	16	3	0	#NULL!	#NULL!	13	7	17	6	0	#NULL!	#NULL!	11	21	0	#NULL!	#NULL!	7	45	1	6	7	6	5	0.4	9	11	0
1	135	15	12	2	0	1	10	13.5	0	2	#NULL!	#NULL!	7.5	10	13.5	0	0	#NULL!	#NULL!	13.5	10	17	0	0	#NULL!	#NULL!	17	10	14	0	0	#NULL!	#NULL!	14	0	2	#NULL!	#NULL!	10	52	1	0	0	5	5	0.333333	10	10	0
2	136	16	12	2	0	1	5	18.5	0	2	#NULL!	#NULL!	12.5	5	17.5	0	0	#NULL!	#NULL!	17.5	5	17.5	0	1	#NULL!	#NULL!	14.5	5	18	0	0	#NULL!	#NULL!	18	0	3	#NULL!	#NULL!	5	62.5	1	5	0	1	3	0.111111	8	5	0
1	137	2	12	2	0	1	10	17.5	0	0	#NULL!	#NULL!	17.5	10	13.5	0	2	#NULL!	#NULL!	7.5	10	17	0	0	#NULL!	#NULL!	17	10	14	0	0	#NULL!	#NULL!	14	0	2	#NULL!	#NULL!	10	56	0	10	12	0	5	0	15	12	0
1	138	3	12	2	0	1	5	22.5	0	1	#NULL!	#NULL!	19.5	6	17.5	0	0	#NULL!	#NULL!	17.5	6	17	0	1	#NULL!	#NULL!	14	6	17	0	0	#NULL!	#NULL!	17	0	2	#NULL!	#NULL!	5.75	68	0	5	5	5	5	0.333333	10	10	1
1	139	4	12	2	0	1	10	17.5	0	0	#NULL!	#NULL!	17.5	10	12.5	1	0	#NULL!	#NULL!	11.5	10	13	0	0	#NULL!	#NULL!	13	10	14	0	0	#NULL!	#NULL!	14	1	0	#NULL!	#NULL!	10	56	0	10	15	7	6	0.388889	11	15	0
1	140	5	12	2	0	1	10	15.5	0	0	#NULL!	#NULL!	15.5	10	12.5	1	0	#NULL!	#NULL!	11.5	10	17	0	0	#NULL!	#NULL!	17	10	13	0	0	#NULL!	#NULL!	13	1	0	#NULL!	#NULL!	10	57	1	10	15	15	10	0.5	15	15	0
1	141	6	12	2	0	1	5	20.5	0	1	#NULL!	#NULL!	17.5	5	18.5	0	2	#NULL!	#NULL!	12.5	5	17.5	0	1	#NULL!	#NULL!	14.5	5	19	0	0	#NULL!	#NULL!	19	0	4	#NULL!	#NULL!	5	63.5	1	3	0	5	5	0.333333	10	7	0
1	142	7	12	2	0	1	6	19.5	0	1	#NULL!	#NULL!	16.5	6	17.5	0	0	#NULL!	#NULL!	17.5	6	17	0	0	#NULL!	#NULL!	17	6	18	0	2	#NULL!	#NULL!	12	0	3	#NULL!	#NULL!	6	63	1	5	3	12	10	0.4	18	8	0
1	143	8	12	2	0	1	10	15.5	2	0	#NULL!	#NULL!	13.5	10	12.5	1	0	#NULL!	#NULL!	11.5	10	13	1	1	#NULL!	#NULL!	9	8	16	0	0	#NULL!	#NULL!	16	4	1	#NULL!	#NULL!	9.5	50	1	7	9	9	7	0.428571	12	12	0
1	144	9	12	2	0	1	0	19	0	2	#NULL!	#NULL!	13	0	22.5	0	3	#NULL!	#NULL!	13.5	3	20	0	2	#NULL!	#NULL!	14	3	21	0	0	#NULL!	#NULL!	21	0	7	#NULL!	#NULL!	1.5	61.5	0	3	1	3	5	0.2	12	8	0
1	145	1	20	2	0	1	8	11	2	0	#NULL!	#NULL!	9	10	12	4	0	#NULL!	#NULL!	8	9	13.5	2	0	#NULL!	#NULL!	11.5	9	13	3	0	#NULL!	#NULL!	10	11	0	#NULL!	#NULL!	9	38.5	0	9	13	11	8	0.458333	13	14	2
1	146	10	20	2	0	1	4	18	0	1	#NULL!	#NULL!	15	5	17.5	0	0	#NULL!	#NULL!	17.5	6	14	2	0	#NULL!	#NULL!	12	5	9	3	2	#NULL!	#NULL!	0	5	3	#NULL!	#NULL!	5	44.5	0	10	12	15	10	0.5	15	12	1
1	147	11	20	2	0	1	10	12	2	0	#NULL!	#NULL!	10	10	14	2	0	#NULL!	#NULL!	12	10	12.5	2	0	#NULL!	#NULL!	10.5	9	8	0	0	#NULL!	#NULL!	8	6	0	#NULL!	#NULL!	9.75	40.5	0	5	7	0	0	#NULL!	0	12	0
1	148	12	20	2	0	1	0	22	0	1	#NULL!	#NULL!	19	0	12.5	0	0	#NULL!	#NULL!	12.5	0	16.5	0	3	#NULL!	#NULL!	7.5	0	22	0	3	#NULL!	#NULL!	13	0	7	#NULL!	#NULL!	0	52	0	0	0	0	10	0	30	10	0
1	149	13	20	2	0	1	5	10.5	0	0	#NULL!	#NULL!	10.5	2	20	0	2	#NULL!	#NULL!	14	4	16	0	0	#NULL!	#NULL!	16	0	17	0	0	#NULL!	#NULL!	17	0	2	#NULL!	#NULL!	2.75	57.5	1	0	0	0	0	#NULL!	0	10	-3
1	150	14	20	2	0	1	2	13.5	1	0	#NULL!	#NULL!	12.5	5	17.5	0	0	#NULL!	#NULL!	17.5	5	15	1	0	#NULL!	#NULL!	14	5	17	1	1	#NULL!	#NULL!	13	3	1	#NULL!	#NULL!	4.25	57	1	5	0	7	5	0.466667	8	5	3
1	151	15	20	2	0	1	4	11.5	1	0	#NULL!	#NULL!	10.5	4	20	0	1	#NULL!	#NULL!	17	8	8.5	4	0	#NULL!	#NULL!	4.5	4	18	2	0	#NULL!	#NULL!	16	7	1	#NULL!	#NULL!	5	48	1	8	11	12	10	0.4	18	13	0
1	152	16	20	2	0	1	0	15.5	0	2	#NULL!	#NULL!	9.5	0	12.5	0	0	#NULL!	#NULL!	12.5	0	22.5	0	3	#NULL!	#NULL!	13.5	1	13	0	3	#NULL!	#NULL!	4	0	8	#NULL!	#NULL!	0.25	39.5	1	0	0	0	10	0	30	10	0
3	153	2	20	2	0	1	5	14	0	0	#NULL!	#NULL!	14	5	17.5	0	0	#NULL!	#NULL!	17.5	5	11.5	0	0	#NULL!	#NULL!	11.5	5	12	0	0	#NULL!	#NULL!	12	0	0	#NULL!	#NULL!	5	55	0	5	8	0	0	#NULL!	0	13	0
1	154	3	20	2	0	1	5	14	0	0	#NULL!	#NULL!	14	4	20	0	1	#NULL!	#NULL!	17	5	15	0	0	#NULL!	#NULL!	15	2	12	0	1	#NULL!	#NULL!	9	0	2	#NULL!	#NULL!	4	55	0	10	5	0	0	#NULL!	0	5	-1
1	155	4	20	2	0	1	0	19	0	2	#NULL!	#NULL!	13	0	12.5	0	0	#NULL!	#NULL!	12.5	0	20	0	2	#NULL!	#NULL!	14	0	22	0	3	#NULL!	#NULL!	13	0	7	#NULL!	#NULL!	0	52.5	0	0	0	0	5	0	15	10	0
1	156	5	20	2	0	1	1	21.5	0	0	#NULL!	#NULL!	21.5	2	20	0	2	#NULL!	#NULL!	14	0	16.5	1	2	#NULL!	#NULL!	9.5	0	14	4	1	#NULL!	#NULL!	7	5	5	#NULL!	#NULL!	0.75	52	1	0	0	0	0	#NULL!	0	10	1
1	157	6	20	2	0	1	4	18.5	0	0	#NULL!	#NULL!	18.5	10	12.5	0	0	#NULL!	#NULL!	12.5	6	16.5	0	1	#NULL!	#NULL!	13.5	10	12	1	0	#NULL!	#NULL!	11	1	1	#NULL!	#NULL!	7.5	55.5	1	10	0	5	10	0.166667	25	0	6
1	158	7	20	2	0	1	10	12.5	0	0	#NULL!	#NULL!	12.5	10	14	0	0	#NULL!	#NULL!	14	10	10	0	0	#NULL!	#NULL!	10	10	12	0	0	#NULL!	#NULL!	12	0	0	#NULL!	#NULL!	10	48.5	1	10	16	8	5	0.533333	7	16	0
1	159	8	20	2	0	1	10	12.5	0	0	#NULL!	#NULL!	12.5	5	7.5	0	0	#NULL!	#NULL!	7.5	0	20	0	1	#NULL!	#NULL!	17	0	17	0	0	#NULL!	#NULL!	17	0	1	#NULL!	#NULL!	3.75	54	1	10	15	13	9	0.481481	14	15	-5
1	160	9	20	2	0	1	10	12	0	0	#NULL!	#NULL!	12	10	12	0	0	#NULL!	#NULL!	12	10	10	0	0	#NULL!	#NULL!	10	10	12	0	0	#NULL!	#NULL!	12	0	0	#NULL!	#NULL!	10	46	0	10	0	16	10	0.533333	14	0	0
1	161	1	3	3	1	0	10	17.5	#NULL!	#NULL!	3	3	17.5	10	17.5	#NULL!	#NULL!	3	2	17.5	0	20	#NULL!	#NULL!	3	1	20	5	14.5	#NULL!	#NULL!	3	2	14.5	#NULL!	#NULL!	12	8	6.25	69.5	0	10	15	0	5	0	15	15	0
1	162	10	3	3	1	0	4	18	#NULL!	#NULL!	0	1	18	6	14.5	#NULL!	#NULL!	3	3	14.5	0	20	#NULL!	#NULL!	3	2	20	0	17.5	#NULL!	#NULL!	3	2	17.5	#NULL!	#NULL!	9	8	2.5	70	0	2	0	10	10	0.333333	20	8	2
1	163	11	3	3	1	0	5	17	#NULL!	#NULL!	0	1	17	5	17.5	#NULL!	#NULL!	0	1	17.5	5	15	#NULL!	#NULL!	1	1	15	5	18	#NULL!	#NULL!	0	3	18	#NULL!	#NULL!	1	6	5	67.5	0	5	2	15	10	0.5	15	7	0
1	164	12	3	3	1	0	10	12	#NULL!	#NULL!	3	0	12	6	14.5	#NULL!	#NULL!	3	2	14.5	10	12	#NULL!	#NULL!	3	2	12	0	19.5	#NULL!	#NULL!	3	2	19.5	#NULL!	#NULL!	12	6	6.5	58	0	5	5	5	5	0.333333	10	10	-4
1	165	13	3	3	1	0	10	13	#NULL!	#NULL!	3	1	13	10	17.5	#NULL!	#NULL!	3	2	17.5	10	10	#NULL!	#NULL!	3	2	10	10	13	#NULL!	#NULL!	3	2	13	#NULL!	#NULL!	12	7	10	53.5	1	10	15	5	5	0.333333	10	15	0
1	166	14	3	3	1	0	6	17	#NULL!	#NULL!	3	1	17	5	15.5	#NULL!	#NULL!	3	3	15.5	2	16.5	#NULL!	#NULL!	3	2	16.5	9	10.5	#NULL!	#NULL!	3	2	10.5	#NULL!	#NULL!	12	8	5.5	59.5	1	10	14	2	5	0.133333	13	14	-1
3	167	15	3	3	1	0	5	18	#NULL!	#NULL!	0	2	18	5	17.5	#NULL!	#NULL!	0	1	17.5	5	17	#NULL!	#NULL!	0	3	17	5	15.5	#NULL!	#NULL!	0	1	15.5	#NULL!	#NULL!	0	7	5	68	1	5	0	0	2	0	6	5	0
3	168	16	3	3	1	0	5	18	#NULL!	#NULL!	0	2	18	5	15.5	#NULL!	#NULL!	0	3	15.5	5	15	#NULL!	#NULL!	0	1	15	5	12.5	#NULL!	#NULL!	0	3	12.5	#NULL!	#NULL!	0	9	5	61	1	5	5	5	5	0.333333	10	10	0
1	169	2	3	3	1	0	10	17.5	#NULL!	#NULL!	3	3	17.5	5	15.5	#NULL!	#NULL!	3	3	15.5	5	17	#NULL!	#NULL!	3	2	17	5	18	#NULL!	#NULL!	3	2	18	#NULL!	#NULL!	12	10	6.25	68	0	10	15	5	5	0.333333	10	15	-5
1	170	3	3	3	1	0	10	17.5	#NULL!	#NULL!	3	3	17.5	10	12.5	#NULL!	#NULL!	3	0	12.5	5	13.5	#NULL!	#NULL!	3	2	13.5	0	17.5	#NULL!	#NULL!	3	1	17.5	#NULL!	#NULL!	12	6	6.25	61	0	10	15	15	10	0.5	15	15	0
1	171	4	3	3	1	0	5	22.5	#NULL!	#NULL!	3	3	22.5	5	15.5	#NULL!	#NULL!	3	2	15.5	5	15	#NULL!	#NULL!	3	2	15	6	14.5	#NULL!	#NULL!	3	0	14.5	#NULL!	#NULL!	12	7	5.25	67.5	0	8	11	14	10	0.466667	16	13	0
1	172	5	3	3	1	0	10	13	#NULL!	#NULL!	3	1	13	10	17.5	#NULL!	#NULL!	3	2	17.5	4	18	#NULL!	#NULL!	3	2	18	10	7.5	#NULL!	#NULL!	3	2	7.5	#NULL!	#NULL!	12	7	8.5	56	1	10	15	11	8	0.458333	13	15	0
2	173	6	3	3	1	0	5	18	#NULL!	#NULL!	0	2	18	5	15.5	#NULL!	#NULL!	3	3	15.5	10	10	#NULL!	#NULL!	0	1	10	5	15.5	#NULL!	#NULL!	0	1	15.5	#NULL!	#NULL!	3	7	6.25	59	1	5	5	15	10	0.5	15	10	0
3	174	7	3	3	1	0	5	18	#NULL!	#NULL!	0	2	18	5	17.5	#NULL!	#NULL!	0	1	17.5	5	15	#NULL!	#NULL!	0	3	15	5	14.5	#NULL!	#NULL!	0	3	14.5	#NULL!	#NULL!	0	9	5	65	1	5	5	15	10	0.5	15	10	0
1	175	8	3	3	1	0	6	17	#NULL!	#NULL!	3	1	17	5	15.5	#NULL!	#NULL!	3	2	15.5	5	13.5	#NULL!	#NULL!	3	2	13.5	6	17	#NULL!	#NULL!	3	2	17	#NULL!	#NULL!	12	7	5.5	63	1	10	10	15	10	0.5	15	10	-1
3	176	9	3	3	1	0	5	17	#NULL!	#NULL!	0	1	17	5	22.5	#NULL!	#NULL!	0	3	22.5	5	13.5	#NULL!	#NULL!	0	3	13.5	5	15.5	#NULL!	#NULL!	0	1	15.5	#NULL!	#NULL!	0	8	5	68.5	0	5	5	5	5	0.333333	10	10	0
1	177	1	8	3	1	0	8	15	#NULL!	#NULL!	3	0	15	9	10.5	#NULL!	#NULL!	3	2	10.5	9	20	#NULL!	#NULL!	3	2	20	9	15.5	#NULL!	#NULL!	3	2	15.5	#NULL!	#NULL!	12	6	8.75	61	0	8	15	15	10	0.5	15	17	1
1	178	10	8	3	1	0	10	17.5	#NULL!	#NULL!	3	2	17.5	10	16	#NULL!	#NULL!	3	2	16	10	16.5	#NULL!	#NULL!	3	2	16.5	10	17.5	#NULL!	#NULL!	3	2	17.5	#NULL!	#NULL!	12	8	10	67.5	0	10	15	15	10	0.5	15	15	0
1	179	11	8	3	1	0	10	17.5	#NULL!	#NULL!	3	2	17.5	10	17.5	#NULL!	#NULL!	3	2	17.5	10	19	#NULL!	#NULL!	3	2	19	10	17.5	#NULL!	#NULL!	3	2	17.5	#NULL!	#NULL!	12	8	10	71.5	0	10	0	0	10	0	30	0	0
1	180	12	8	3	1	0	10	17.5	#NULL!	#NULL!	3	2	17.5	10	17.5	#NULL!	#NULL!	3	2	17.5	10	20	#NULL!	#NULL!	3	3	20	10	14.5	#NULL!	#NULL!	3	2	14.5	#NULL!	#NULL!	12	9	10	69.5	0	10	15	4	8	0.166667	20	15	0
3	181	13	8	3	1	0	5	17	#NULL!	#NULL!	0	2	17	5	14.5	#NULL!	#NULL!	0	2	14.5	5	21.5	#NULL!	#NULL!	0	3	21.5	5	22.5	#NULL!	#NULL!	0	3	22.5	#NULL!	#NULL!	0	10	5	75.5	1	5	5	15	10	0.5	15	10	0
1	182	14	8	3	1	0	4	18	#NULL!	#NULL!	0	2	18	4	22	#NULL!	#NULL!	0	3	22	0	18	#NULL!	#NULL!	0	1	18	0	24.5	#NULL!	#NULL!	0	3	24.5	#NULL!	#NULL!	0	9	2	82.5	1	0	0	0	10	0	30	10	0
1	183	15	8	3	1	0	10	12	#NULL!	#NULL!	3	1	12	10	17.5	#NULL!	#NULL!	3	2	17.5	10	20	#NULL!	#NULL!	3	3	20	10	13	#NULL!	#NULL!	3	2	13	#NULL!	#NULL!	12	8	10	62.5	1	10	15	15	10	0.5	15	15	0
1	184	16	8	3	1	0	5	17	#NULL!	#NULL!	3	1	17	10	17.5	#NULL!	#NULL!	3	2	17.5	10	19	#NULL!	#NULL!	3	2	19	10	17.5	#NULL!	#NULL!	3	2	17.5	#NULL!	#NULL!	12	7	8.75	71	1	10	0	0	0	#NULL!	0	0	5
1	185	2	8	3	1	0	10	13	#NULL!	#NULL!	0	1	13	10	16	#NULL!	#NULL!	3	2	16	10	20	#NULL!	#NULL!	3	3	20	10	17.5	#NULL!	#NULL!	3	2	17.5	#NULL!	#NULL!	9	8	10	66.5	0	0	0	0	10	0	30	10	0
3	186	3	8	3	1	0	5	18	#NULL!	#NULL!	0	1	18	5	22.5	#NULL!	#NULL!	0	3	22.5	5	13	#NULL!	#NULL!	0	1	13	5	22.5	#NULL!	#NULL!	0	3	22.5	#NULL!	#NULL!	0	8	5	76	0	5	5	5	5	0.333333	10	10	0
1	187	4	8	3	1	0	3	20	#NULL!	#NULL!	0	1	20	5	22.5	#NULL!	#NULL!	0	3	22.5	8	18.5	#NULL!	#NULL!	3	2	18.5	8	15	#NULL!	#NULL!	3	1	15	#NULL!	#NULL!	6	7	6	76	0	5	5	0	0	#NULL!	0	10	2
1	188	5	8	3	1	0	10	19	#NULL!	#NULL!	3	3	19	5	14.5	#NULL!	#NULL!	3	1	14.5	10	20	#NULL!	#NULL!	3	3	20	10	17.5	#NULL!	#NULL!	3	2	17.5	#NULL!	#NULL!	12	9	8.75	71	1	10	0	5	5	0.333333	10	0	-5
1	189	6	8	3	1	0	8	21	#NULL!	#NULL!	3	3	21	8	18	#NULL!	#NULL!	3	2	18	9	20	#NULL!	#NULL!	0	3	20	8	15	#NULL!	#NULL!	1	2	15	#NULL!	#NULL!	7	10	8.25	74	1	8	4	5	5	0.333333	10	6	0
1	190	7	8	3	1	0	10	19	#NULL!	#NULL!	3	3	19	10	17.5	#NULL!	#NULL!	3	2	17.5	10	16.5	#NULL!	#NULL!	3	2	16.5	10	14.5	#NULL!	#NULL!	3	2	14.5	#NULL!	#NULL!	12	9	10	67.5	1	10	10	0	0	#NULL!	0	10	0
1	191	8	8	3	1	0	10	19	#NULL!	#NULL!	3	3	19	10	17.5	#NULL!	#NULL!	3	2	17.5	10	8	#NULL!	#NULL!	3	1	8	10	17.5	#NULL!	#NULL!	3	2	17.5	#NULL!	#NULL!	12	8	10	62	1	10	15	15	8	0.625	9	15	0
2	192	9	8	3	1	0	5	22.5	#NULL!	#NULL!	0	3	22.5	0	19.5	#NULL!	#NULL!	1	2	19.5	1	17	#NULL!	#NULL!	1	1	17	0	23	#NULL!	#NULL!	0	2	23	#NULL!	#NULL!	2	8	1.5	82	0	0	0	10	10	0.333333	20	10	-5
1	193	1	13	3	1	0	5	20.5	#NULL!	#NULL!	3	1	20.5	5	20	#NULL!	#NULL!	3	2	20	5	22.5	#NULL!	#NULL!	3	3	22.5	5	15	#NULL!	#NULL!	3	2	15	#NULL!	#NULL!	12	8	5	78	0	10	10	10	10	0.333333	20	10	0
1	194	10	13	3	1	0	10	14.5	#NULL!	#NULL!	3	3	14.5	10	14.5	#NULL!	#NULL!	3	3	14.5	10	20	#NULL!	#NULL!	3	2	20	10	20	#NULL!	#NULL!	3	2	20	#NULL!	#NULL!	12	10	10	69	0	10	15	15	10	0.5	15	15	0
1	195	11	13	3	1	0	4	20.5	#NULL!	#NULL!	3	3	20.5	8	20	#NULL!	#NULL!	3	2	20	10	17.5	#NULL!	#NULL!	3	3	17.5	10	17.5	#NULL!	#NULL!	3	1	17.5	#NULL!	#NULL!	12	9	8	75.5	0	7	10	17	10	0.566667	13	13	4
1	196	12	13	3	1	0	10	14.5	#NULL!	#NULL!	3	3	14.5	8	18.5	#NULL!	#NULL!	3	2	18.5	10	19	#NULL!	#NULL!	3	3	19	7	13	#NULL!	#NULL!	2	2	13	#NULL!	#NULL!	11	10	8.75	65	0	10	15	15	10	0.5	15	15	-2
1	197	13	13	3	1	0	10	16	#NULL!	#NULL!	1	3	16	10	15	#NULL!	#NULL!	2	2	15	10	20	#NULL!	#NULL!	0	3	20	10	17.5	#NULL!	#NULL!	1	2	17.5	#NULL!	#NULL!	4	10	10	68.5	1	10	15	15	10	0.5	15	15	0
1	198	14	13	3	1	0	2	24	#NULL!	#NULL!	3	3	24	1	23.5	#NULL!	#NULL!	3	3	23.5	0	17.5	#NULL!	#NULL!	3	0	17.5	3	17	#NULL!	#NULL!	3	2	17	#NULL!	#NULL!	12	8	1.5	82	1	10	15	10	7	0.47619	11	15	-1
1	199	15	13	3	1	0	10	16	#NULL!	#NULL!	3	2	16	8	20	#NULL!	#NULL!	3	2	20	8	21	#NULL!	#NULL!	3	3	21	10	13	#NULL!	#NULL!	3	2	13	#NULL!	#NULL!	12	9	9	70	1	10	10	15	10	0.5	15	10	-2
1	200	16	13	3	1	0	10	16	#NULL!	#NULL!	3	2	16	10	16.5	#NULL!	#NULL!	3	2	16.5	10	17.5	#NULL!	#NULL!	3	3	17.5	10	20	#NULL!	#NULL!	3	2	20	#NULL!	#NULL!	12	9	10	70	1	10	15	5	5	0.333333	10	15	0
1	201	2	13	3	1	0	6	19.5	#NULL!	#NULL!	0	2	19.5	8	16.5	#NULL!	#NULL!	3	3	16.5	10	19	#NULL!	#NULL!	3	3	19	10	17.5	#NULL!	#NULL!	3	1	17.5	#NULL!	#NULL!	9	9	8.5	72.5	0	7	9	15	10	0.5	15	12	2
1	202	3	13	3	1	0	10	15.5	#NULL!	#NULL!	0	2	15.5	10	18	#NULL!	#NULL!	0	3	18	5	12.5	#NULL!	#NULL!	0	1	12.5	10	20	#NULL!	#NULL!	0	3	20	#NULL!	#NULL!	0	9	8.75	66	0	10	15	15	10	0.5	15	15	0
1	203	4	13	3	1	0	10	15.5	#NULL!	#NULL!	3	1	15.5	10	16.5	#NULL!	#NULL!	3	2	16.5	10	20	#NULL!	#NULL!	3	2	20	10	13	#NULL!	#NULL!	3	2	13	#NULL!	#NULL!	12	7	10	65	0	10	15	15	10	0.5	15	15	0
1	204	5	13	3	1	0	10	15.5	#NULL!	#NULL!	3	2	15.5	10	15	#NULL!	#NULL!	3	1	15	10	19	#NULL!	#NULL!	3	3	19	10	20	#NULL!	#NULL!	3	2	20	#NULL!	#NULL!	12	8	10	69.5	1	10	17	15	10	0.5	15	17	0
1	205	6	13	3	1	0	10	15.5	#NULL!	#NULL!	3	2	15.5	10	14.5	#NULL!	#NULL!	3	3	14.5	10	17.5	#NULL!	#NULL!	3	3	17.5	1	22	#NULL!	#NULL!	3	2	22	#NULL!	#NULL!	12	10	7.75	69.5	1	10	15	15	10	0.5	15	15	0
1	206	7	13	3	1	0	10	15.5	#NULL!	#NULL!	3	2	15.5	10	18	#NULL!	#NULL!	3	2	18	10	20	#NULL!	#NULL!	3	2	20	5	15	#NULL!	#NULL!	0	3	15	#NULL!	#NULL!	9	9	8.75	68.5	1	10	15	9	7	0.428571	12	15	0
1	207	8	13	3	1	0	1	24.5	#NULL!	#NULL!	0	3	24.5	5	21.5	#NULL!	#NULL!	0	3	21.5	5	12.5	#NULL!	#NULL!	0	1	12.5	5	22.5	#NULL!	#NULL!	0	3	22.5	#NULL!	#NULL!	0	10	4	81	1	10	15	10	10	0.333333	20	15	4
1	208	9	13	3	1	0	5	19.5	#NULL!	#NULL!	3	3	19.5	5	20	#NULL!	#NULL!	0	3	20	5	12.5	#NULL!	#NULL!	0	1	12.5	5	18	#NULL!	#NULL!	0	3	18	#NULL!	#NULL!	3	10	5	70	0	5	5	15	10	0.5	15	10	0
1	209	1	16	3	1	0	5	15	#NULL!	#NULL!	3	2	15	5	16.5	#NULL!	#NULL!	3	3	16.5	5	15	#NULL!	#NULL!	3	2	15	0	21	#NULL!	#NULL!	3	1	21	#NULL!	#NULL!	12	8	3.75	67.5	0	5	4	9	7	0.428571	12	9	0
1	210	10	16	3	1	0	10	13	#NULL!	#NULL!	0	1	13	5	16	#NULL!	#NULL!	0	3	16	4	18	#NULL!	#NULL!	3	3	18	5	14	#NULL!	#NULL!	3	2	14	#NULL!	#NULL!	6	9	6	61	0	6	7	6	4	0.5	6	11	-5
1	211	11	16	3	1	0	5	18	#NULL!	#NULL!	0	1	18	5	20.5	#NULL!	#NULL!	0	2	20.5	5	15	#NULL!	#NULL!	3	2	15	5	12.5	#NULL!	#NULL!	3	1	12.5	#NULL!	#NULL!	6	6	5	66	0	5	5	15	10	0.5	15	10	0
3	212	12	16	3	1	0	5	18	#NULL!	#NULL!	0	0	18	5	15	#NULL!	#NULL!	0	0	15	5	16	#NULL!	#NULL!	0	3	16	5	16	#NULL!	#NULL!	0	2	16	#NULL!	#NULL!	0	5	5	65	0	5	5	15	10	0.5	15	10	0
1	213	13	16	3	1	0	3	16.5	#NULL!	#NULL!	1	1	16.5	5	16.5	#NULL!	#NULL!	3	3	16.5	5	17	#NULL!	#NULL!	3	2	17	0	17.5	#NULL!	#NULL!	0	3	17.5	#NULL!	#NULL!	7	9	3.25	67.5	1	5	5	5	5	0.333333	10	10	2
2	214	14	16	3	1	0	7	12.5	#NULL!	#NULL!	0	1	12.5	3	18	#NULL!	#NULL!	3	2	18	4	14	#NULL!	#NULL!	0	2	14	7	14	#NULL!	#NULL!	0	2	14	#NULL!	#NULL!	3	7	5.25	58.5	1	5	5	5	5	0.333333	10	10	-4
1	215	15	16	3	1	0	4	15.5	#NULL!	#NULL!	1	0	15.5	6	19.5	#NULL!	#NULL!	2	2	19.5	6	15	#NULL!	#NULL!	3	2	15	7	14	#NULL!	#NULL!	2	1	14	#NULL!	#NULL!	8	5	5.75	64	1	7	9	7	6	0.388889	11	12	2
3	216	16	16	3	1	0	5	14.5	#NULL!	#NULL!	0	0	14.5	5	15	#NULL!	#NULL!	0	0	15	5	15	#NULL!	#NULL!	0	3	15	5	14	#NULL!	#NULL!	0	3	14	#NULL!	#NULL!	0	6	5	58.5	1	5	5	11	8	0.458333	13	10	0
1	217	2	16	3	1	0	5	15	#NULL!	#NULL!	3	2	15	4	17	#NULL!	#NULL!	3	2	17	5	16	#NULL!	#NULL!	3	2	16	5	12.5	#NULL!	#NULL!	3	1	12.5	#NULL!	#NULL!	12	7	4.75	60.5	0	5	5	5	5	0.333333	10	10	-1
1	218	3	16	3	1	0	5	15	#NULL!	#NULL!	0	2	15	10	15.5	#NULL!	#NULL!	3	2	15.5	0	18	#NULL!	#NULL!	3	2	18	5	14	#NULL!	#NULL!	3	2	14	#NULL!	#NULL!	9	8	5	62.5	0	5	3	5	5	0.333333	10	8	5
2	219	4	16	3	1	0	5	15	#NULL!	#NULL!	3	3	15	5	15	#NULL!	#NULL!	0	0	15	5	17	#NULL!	#NULL!	2	3	17	5	16	#NULL!	#NULL!	0	2	16	#NULL!	#NULL!	5	8	5	63	0	5	5	5	5	0.333333	10	10	0
1	220	5	16	3	1	0	5	20	#NULL!	#NULL!	3	2	20	5	16.5	#NULL!	#NULL!	3	3	16.5	6	15	#NULL!	#NULL!	3	2	15	3	16	#NULL!	#NULL!	3	2	16	#NULL!	#NULL!	12	9	4.75	67.5	1	10	15	5	5	0.333333	10	15	0
1	221	6	16	3	1	0	10	15	#NULL!	#NULL!	3	2	15	10	11	#NULL!	#NULL!	3	3	11	5	15	#NULL!	#NULL!	3	2	15	0	21	#NULL!	#NULL!	3	0	21	#NULL!	#NULL!	12	7	6.25	62	1	10	15	3	5	0.2	12	15	0
1	222	7	16	3	1	0	10	15	#NULL!	#NULL!	3	2	15	10	15.5	#NULL!	#NULL!	3	2	15.5	10	12	#NULL!	#NULL!	3	3	12	10	11	#NULL!	#NULL!	3	1	11	#NULL!	#NULL!	12	8	10	53.5	1	10	12	5	5	0.333333	10	12	0
1	223	8	16	3	1	0	5	20	#NULL!	#NULL!	0	3	20	5	15	#NULL!	#NULL!	0	0	15	7	11	#NULL!	#NULL!	1	2	11	5	12.5	#NULL!	#NULL!	1	2	12.5	#NULL!	#NULL!	2	7	5.5	58.5	1	4	6	4	5	0.266667	11	12	0
1	224	9	16	3	1	0	6	17	#NULL!	#NULL!	2	0	17	8	13.5	#NULL!	#NULL!	3	3	13.5	5	13	#NULL!	#NULL!	3	1	13	10	11	#NULL!	#NULL!	0	2	11	#NULL!	#NULL!	8	6	7.25	54.5	0	8	11	12	10	0.4	18	13	2
1	225	1	19	3	1	0	10	14.5	#NULL!	#NULL!	3	1	14.5	10	14	#NULL!	#NULL!	3	2	14	8	16.5	#NULL!	#NULL!	3	3	16.5	9	14.5	#NULL!	#NULL!	3	2	14.5	#NULL!	#NULL!	12	8	9.25	59.5	0	8	11	7	5	0.466667	8	13	0
1	226	10	19	3	1	0	4	18.5	#NULL!	#NULL!	3	2	18.5	6	17.5	#NULL!	#NULL!	3	1	17.5	8	17	#NULL!	#NULL!	3	2	17	10	18.5	#NULL!	#NULL!	3	3	18.5	#NULL!	#NULL!	12	8	7	71.5	0	10	15	7	7	0.333333	14	15	2
1	227	11	19	3	1	0	8	14.5	#NULL!	#NULL!	3	2	14.5	8	15.5	#NULL!	#NULL!	3	2	15.5	10	14.5	#NULL!	#NULL!	3	3	14.5	8	14.5	#NULL!	#NULL!	3	2	14.5	#NULL!	#NULL!	12	9	8.5	59	0	8	24	20	10	0.666667	10	26	0
1	228	12	19	3	1	0	8	14.5	#NULL!	#NULL!	3	2	14.5	8	17.5	#NULL!	#NULL!	3	1	17.5	6	17	#NULL!	#NULL!	3	1	17	8	15.5	#NULL!	#NULL!	3	2	15.5	#NULL!	#NULL!	12	6	7.5	64.5	0	5	5	7	6	0.388889	11	10	0
1	229	13	19	3	1	0	10	15	#NULL!	#NULL!	1	0	15	6	18	#NULL!	#NULL!	3	2	18	7	18	#NULL!	#NULL!	3	2	18	7	15.5	#NULL!	#NULL!	3	2	15.5	#NULL!	#NULL!	10	6	7.5	66.5	1	7	6	5	5	0.333333	10	9	-4
1	230	14	19	3	1	0	10	15	#NULL!	#NULL!	0	1	15	10	13.5	#NULL!	#NULL!	0	2	13.5	10	15	#NULL!	#NULL!	0	2	15	10	13.5	#NULL!	#NULL!	0	3	13.5	#NULL!	#NULL!	0	8	10	57	1	10	30	24	8	1	0	30	0
1	231	15	19	3	1	0	5	20	#NULL!	#NULL!	0	0	20	5	18.5	#NULL!	#NULL!	0	3	18.5	5	18	#NULL!	#NULL!	0	2	18	5	15	#NULL!	#NULL!	0	1	15	#NULL!	#NULL!	0	6	5	71.5	1	5	7	15	10	0.5	15	12	0
1	232	16	19	3	1	0	5	20	#NULL!	#NULL!	0	0	20	8	17.5	#NULL!	#NULL!	3	1	17.5	3	21.5	#NULL!	#NULL!	3	3	21.5	10	18.5	#NULL!	#NULL!	3	3	18.5	#NULL!	#NULL!	9	7	6.5	77.5	1	6	9	2	5	0.133333	13	13	3
1	233	2	19	3	1	0	5	19.5	#NULL!	#NULL!	0	2	19.5	5	18.5	#NULL!	#NULL!	0	2	18.5	5	18	#NULL!	#NULL!	0	2	18	5	17.5	#NULL!	#NULL!	0	3	17.5	#NULL!	#NULL!	0	9	5	73.5	0	5	8	9	6	0.5	9	13	0
1	234	3	19	3	1	0	4	20.5	#NULL!	#NULL!	3	1	20.5	10	13.5	#NULL!	#NULL!	3	2	13.5	8	17	#NULL!	#NULL!	3	1	17	8	20.5	#NULL!	#NULL!	3	3	20.5	#NULL!	#NULL!	12	7	7.5	71.5	0	10	15	6	7	0.285714	15	15	6
1	235	4	19	3	1	0	10	14.5	#NULL!	#NULL!	0	2	14.5	10	15.5	#NULL!	#NULL!	0	2	15.5	10	15	#NULL!	#NULL!	0	3	15	10	10	#NULL!	#NULL!	0	1	10	#NULL!	#NULL!	0	8	10	55	0	10	15	30	10	1	0	15	0
1	236	5	19	3	1	0	3	17.5	#NULL!	#NULL!	3	1	17.5	7	17	#NULL!	#NULL!	3	2	17	10	13	#NULL!	#NULL!	3	1	13	9	19.5	#NULL!	#NULL!	3	3	19.5	#NULL!	#NULL!	12	7	7.25	67	1	10	20	15	10	0.5	15	20	4
1	237	6	19	3	1	0	5	15.5	#NULL!	#NULL!	0	2	15.5	6	17.5	#NULL!	#NULL!	3	1	17.5	8	16.5	#NULL!	#NULL!	3	3	16.5	0	20	#NULL!	#NULL!	3	0	20	#NULL!	#NULL!	9	6	4.75	69.5	1	6	7	15	10	0.5	15	11	1
1	238	7	19	3	1	0	6	14.5	#NULL!	#NULL!	3	1	14.5	4	19.5	#NULL!	#NULL!	3	2	19.5	5	20	#NULL!	#NULL!	3	2	20	0	23.5	#NULL!	#NULL!	3	2	23.5	#NULL!	#NULL!	12	7	3.75	77.5	1	6	7	8	5	0.533333	7	11	-2
1	239	8	19	3	1	0	7	13.5	#NULL!	#NULL!	0	2	13.5	5	20.5	#NULL!	#NULL!	0	2	20.5	7	18	#NULL!	#NULL!	3	1	18	5	17.5	#NULL!	#NULL!	3	2	17.5	#NULL!	#NULL!	6	7	6	69.5	1	7	7	11	8	0.458333	13	10	-2
3	240	9	19	3	1	0	5	17.5	#NULL!	#NULL!	0	3	17.5	5	19	#NULL!	#NULL!	0	3	19	5	20	#NULL!	#NULL!	0	2	20	5	15	#NULL!	#NULL!	0	1	15	#NULL!	#NULL!	0	9	5	71.5	0	5	2	7	6	0.388889	11	7	0
1	241	1	5	4	1	1	6	17.5	1	0	2	1	16.5	7	18.5	0	0	3	3	18.5	7	18	0	0	3	2	18	7	17	0	0	3	2	17	1	0	11	8	6.75	70	0	6	9	5	5	0.333333	10	13	1
2	242	10	5	4	1	1	0	19.5	0	4	0	3	7.5	5	18	0	1	0	2	15	5	21.5	0	0	0	3	21.5	5	15	0	0	0	2	15	0	5	0	10	3.75	59	0	5	5	15	10	0.5	15	10	5
1	243	11	5	4	1	1	6	13.5	1	0	3	2	12.5	8	18.5	1	0	3	2	17.5	10	15	0	0	3	2	15	8	21	0	0	3	3	21	2	0	12	9	8	66	0	8	11	15	10	0.5	15	13	2
1	244	12	5	4	1	1	8	11.5	2	0	3	2	9.5	6	18	0	0	3	2	18	6	17.5	0	0	3	2	17.5	6	18	0	0	3	2	18	2	0	12	8	6.5	63	0	10	15	16	10	0.533333	14	15	-2
1	245	13	5	4	1	1	8	13.5	0	0	3	0	13.5	8	17.5	0	0	3	3	17.5	10	16.5	0	0	3	2	16.5	10	19	0	0	3	3	19	0	0	12	8	9	66.5	1	10	15	15	10	0.5	15	15	0
3	246	14	5	4	1	1	5	16.5	0	0	0	1	16.5	5	18	0	1	0	2	15	5	21.5	0	0	0	3	21.5	5	19	0	0	0	3	19	0	1	0	9	5	72	1	5	5	11	8	0.458333	13	10	0
3	247	15	5	4	1	1	5	16.5	0	0	0	1	16.5	5	21.5	0	1	0	3	18.5	5	18.5	0	0	0	3	18.5	5	18.5	0	0	0	3	18.5	0	1	0	10	5	72	1	5	5	5	5	0.333333	10	10	0
3	248	16	5	4	1	1	5	16.5	0	0	0	1	16.5	5	19	0	0	0	3	19	5	20	0	0	0	3	20	5	15	0	0	0	2	15	0	0	0	9	5	70.5	1	5	7	15	10	0.5	15	12	0
1	249	2	5	4	1	1	5	18.5	0	1	0	2	15.5	6	17	2	0	3	1	15	6	17.5	0	0	3	2	17.5	10	19	0	0	3	3	19	2	1	9	8	6.75	67	0	5	5	7	5	0.466667	8	10	1
1	250	3	5	4	1	1	10	13.5	0	0	3	1	13.5	10	16.5	0	0	3	2	16.5	10	16.5	0	0	3	2	16.5	0	20	0	0	3	1	20	0	0	12	6	7.5	66.5	0	10	15	15	10	0.5	15	15	0
1	251	4	5	4	1	1	6	17.5	0	0	0	1	17.5	7	17	0	0	3	2	17	8	18.5	0	0	3	2	18.5	5	18.5	0	0	3	2	18.5	0	0	9	7	6.5	71.5	0	10	15	5	5	0.333333	10	15	1
1	252	5	5	4	1	1	10	20	0	0	3	2	20	10	15.5	0	0	3	3	15.5	10	13.5	0	0	3	2	13.5	10	10	0	0	3	1	10	0	0	12	8	10	59	1	10	15	15	10	0.5	15	15	0
1	253	6	5	4	1	1	10	20	0	0	0	3	20	10	13	0	0	3	1	13	8	17	0	0	3	2	17	7	16.5	0	0	3	2	16.5	0	0	9	8	8.75	66.5	1	10	16	15	10	0.5	15	16	0
1	254	7	5	4	1	1	10	20	0	0	3	2	20	10	16.5	0	0	3	2	16.5	10	16.5	0	0	3	2	16.5	10	14	0	0	3	2	14	0	0	12	8	10	67	1	10	15	5	5	0.333333	10	15	0
1	255	8	5	4	1	1	10	20	0	0	3	2	20	10	14	0	0	3	2	14	10	16.5	0	0	3	2	16.5	10	19	0	0	3	3	19	0	0	12	9	10	69.5	1	10	15	9	6	0.5	9	15	0
1	256	9	5	4	1	1	5	14.5	1	0	3	2	13.5	6	19.5	0	0	3	3	19.5	8	18.5	0	0	3	2	18.5	10	13.5	0	0	3	2	13.5	1	0	12	9	7.25	65	0	10	15	15	10	0.5	15	15	1
1	257	1	6	4	1	1	10	17.5	0	0	0	1	17.5	10	20	0	0	3	2	20	10	17.5	0	0	3	1	17.5	10	20	0	0	3	3	20	0	0	9	7	10	75	0	10	15	0	5	0	15	15	0
1	258	10	6	4	1	1	5	22.5	0	2	3	3	16.5	10	19	0	0	3	2	19	10	13	3	0	3	3	10	10	17.5	0	0	3	1	17.5	3	2	12	9	8.75	63	0	10	15	15	10	0.5	15	15	5
1	259	11	6	4	1	1	10	17.5	0	0	3	2	17.5	10	16	0	0	3	0	16	10	17.5	0	0	3	1	17.5	10	14	0	0	3	2	14	0	0	12	5	10	65	0	10	15	15	10	0.5	15	15	0
1	260	12	6	4	1	1	10	17.5	0	0	3	2	17.5	7	14	1	0	3	2	13	10	16.5	0	0	3	2	16.5	10	20	0	0	3	3	20	1	0	12	9	9.25	67	0	10	0	15	10	0.5	15	0	-3
1	261	13	6	4	1	1	10	15	0	0	0	1	15	10	20	0	0	3	2	20	10	13	3	0	3	3	10	0	24	0	2	0	3	18	3	2	6	9	7.5	63	1	3	0	0	10	0	30	7	0
1	262	14	6	4	1	1	10	15	0	0	3	0	15	10	19	0	0	3	2	19	10	20	0	0	3	1	20	10	20	0	0	3	3	20	0	0	12	6	10	74	1	10	15	15	10	0.5	15	15	0
3	263	15	6	4	1	1	5	20	0	0	0	1	20	5	21	0	0	0	2	21	5	21.5	0	1	0	3	18.5	5	17.5	0	0	0	2	17.5	0	1	0	8	5	77	1	5	0	15	10	0.5	15	5	0
3	264	16	6	4	1	1	5	20	0	0	0	1	20	5	16	0	0	0	3	16	5	22.5	0	0	0	3	22.5	5	22.5	0	2	0	3	16.5	0	2	0	10	5	75	1	5	5	15	10	0.5	15	10	0
1	265	2	6	4	1	1	5	22.5	0	0	3	2	22.5	8	21	0	0	3	2	21	8	18.5	1	0	3	2	17.5	8	16	1	0	3	2	15	2	0	12	8	7.25	76	0	5	5	5	5	0.333333	10	10	3
1	266	3	6	4	1	1	10	17.5	0	0	1	1	17.5	10	16	0	0	2	1	16	10	20	0	0	0	2	20	10	17.5	2	0	1	2	15.5	2	0	4	6	10	69	0	8	11	0	3	0	9	13	0
1	267	4	6	4	1	1	10	17.5	0	0	1	1	17.5	0	21	0	2	3	2	15	0	23	0	6	3	3	5	10	12.5	0	0	3	0	12.5	0	8	10	6	5	50	0	10	15	15	10	0.5	15	15	-10
1	268	5	6	4	1	1	10	13.5	3	0	3	1	10.5	10	20	0	0	3	2	20	10	16.5	0	0	3	2	16.5	10	17.5	0	0	3	1	17.5	3	0	12	6	10	64.5	1	10	15	15	10	0.5	15	15	0
1	269	6	6	4	1	1	10	13.5	0	0	0	2	13.5	10	19	0	0	0	3	19	10	17.5	0	0	1	2	17.5	10	12.5	0	0	2	1	12.5	0	0	3	8	10	62.5	1	10	15	11	8	0.458333	13	15	0
1	270	7	6	4	1	1	5	18.5	0	0	0	2	18.5	7	19	0	0	0	2	19	6	17	1	1	3	3	13	10	20	0	0	3	3	20	1	1	6	10	7	70.5	1	10	15	5	5	0.333333	10	15	2
1	271	8	6	4	1	1	2	21.5	0	3	3	1	12.5	10	11	1	0	3	2	10	10	20	0	0	3	1	20	10	14	1	0	3	2	13	2	3	12	6	8	55.5	1	10	15	15	10	0.5	15	15	8
1	272	9	6	4	1	1	10	17.5	2	0	1	3	15.5	10	20	0	0	0	3	20	10	20	0	0	0	2	20	0	22.5	0	0	0	2	22.5	2	0	1	10	7.5	78	0	10	15	15	10	0.5	15	15	0
1	273	1	7	4	1	1	7	17	0	3	0	3	8	5	20.5	0	1	3	0	17.5	10	16.5	0	0	3	2	16.5	9	18	0	0	3	2	18	0	4	9	7	7.75	60	0	7	9	0	5	0	15	12	-2
1	274	10	7	4	1	1	5	18.5	0	0	0	2	18.5	5	18	0	0	0	2	18	5	22.5	0	3	3	2	13.5	6	15	0	0	0	2	15	0	3	3	8	5.25	65	0	5	5	15	10	0.5	15	10	0
1	275	11	7	4	1	1	6	17.5	0	0	3	1	17.5	10	16	0	0	3	2	16	10	16.5	0	0	3	2	16.5	10	15	4	0	3	1	11	4	0	12	6	9	61	0	10	15	15	10	0.5	15	15	4
1	276	12	7	4	1	1	6	17.5	0	0	1	2	17.5	8	16	0	0	3	2	16	7	17.5	0	0	3	2	17.5	10	17	0	0	3	2	17	0	0	10	8	7.75	68	0	6	7	16	10	0.533333	14	11	2
1	277	13	7	4	1	1	10	12.5	0	0	0	0	12.5	10	15.5	0	0	0	3	15.5	10	17.5	0	0	0	2	17.5	10	15	0	0	0	2	15	0	0	0	7	10	60.5	1	5	0	7	6	0.388889	11	5	0
3	278	14	7	4	1	1	5	17.5	0	0	0	0	17.5	5	18	0	0	0	2	18	5	16.5	0	0	0	2	16.5	5	22	0	2	0	3	16	0	2	0	7	5	68	1	5	7	15	10	0.5	15	12	0
3	279	15	7	4	1	1	5	17.5	0	0	0	0	17.5	5	21	0	3	0	3	12	5	19.5	0	2	0	3	13.5	5	15.5	0	0	0	3	15.5	0	5	0	9	5	58.5	1	5	0	5	5	0.333333	10	5	0
3	280	16	7	4	1	1	5	17.5	0	0	0	0	17.5	5	19	0	0	0	3	19	5	21.5	0	1	0	3	18.5	5	16	0	0	0	2	16	0	1	0	8	5	71	1	5	5	5	5	0.333333	10	10	0
1	281	2	7	4	1	1	6	18	0	4	3	2	6	6	17	0	0	3	1	17	10	14.5	0	0	3	2	14.5	10	15	2	0	3	1	13	2	4	12	6	8	50.5	0	5	5	5	5	0.333333	10	10	0
1	282	3	7	4	1	1	10	14	6	1	3	2	5	7	19	1	3	3	2	9	6	15.5	0	0	3	1	15.5	6	15	0	0	3	1	15	7	4	12	6	7.25	44.5	0	10	16	0	5	0	15	16	-3
1	283	4	7	4	1	1	5	19	5	3	3	2	5	10	14	0	0	3	2	14	10	17.5	1	0	3	1	16.5	3	17.5	0	5	3	2	2.5	6	8	12	7	7	38	0	8	11	7	5	0.466667	8	13	5
1	284	5	7	4	1	1	5	20	0	2	3	2	14	9	16.5	0	0	3	2	16.5	7	17.5	2	0	3	2	15.5	5	16	0	0	3	1	16	2	2	12	7	6.5	62	1	10	15	11	8	0.458333	13	15	4
1	285	6	7	4	1	1	5	20	0	2	0	3	14	10	13	0	0	3	1	13	8	18.5	1	0	3	2	17.5	10	10.5	10	0	3	2	0.5	11	2	9	8	8.25	45	1	10	16	16	10	0.533333	14	16	5
1	286	7	7	4	1	1	10	15	4	0	3	2	11	10	16	5	0	3	2	11	10	17.5	2	0	3	1	15.5	10	17	2	0	3	2	15	13	0	12	7	10	52.5	1	10	10	5	5	0.333333	10	10	0
1	287	8	7	4	1	1	10	15	0	0	3	2	15	5	19	0	0	3	2	19	7	14.5	0	0	0	2	14.5	0	25	0	6	0	2	7	0	6	6	8	5.5	55.5	1	10	15	9	7	0.428571	12	15	-5
1	288	9	7	4	1	1	10	13.5	0	0	3	2	13.5	7	18.5	1	0	3	2	17.5	5	16.5	0	0	3	1	16.5	3	17.5	0	5	3	2	2.5	1	5	12	7	6.25	50	0	5	5	10	10	0.333333	20	10	-3
1	289	1	15	4	1	1	5	20.5	1	0	3	1	19.5	7	17.5	2	2	3	1	9.5	9	18	0	0	3	2	18	10	15.5	2	0	3	2	13.5	5	2	12	6	7.75	60.5	0	10	15	0	5	0	15	15	2
1	290	10	15	4	1	1	10	15	1	0	3	3	14	10	17.5	1	0	3	2	16.5	10	19	0	0	3	2	19	8	18.5	0	0	3	1	18.5	2	0	12	8	9.5	68	0	10	15	15	10	0.5	15	15	0
1	291	11	15	4	1	1	10	15	5	0	3	3	10	10	17	5	0	3	1	12	10	17	5	0	3	2	12	10	20	0	0	3	2	20	15	0	12	8	10	54	0	8	11	7	5	0.466667	8	13	0
1	292	12	15	4	1	1	8	17	0	0	3	3	17	10	15.5	0	0	2	0	15.5	10	17.5	0	0	3	2	17.5	8	17.5	0	0	3	1	17.5	0	0	11	6	9	67.5	0	10	15	24	10	0.8	6	15	2
1	293	13	15	4	1	1	5	15	0	0	3	0	15	7	17.5	0	2	3	1	11.5	10	19	0	0	3	2	19	10	20	0	0	3	2	20	0	2	12	5	8	65.5	1	10	15	15	10	0.5	15	15	2
3	294	14	15	4	1	1	5	15	0	0	0	1	15	5	22.5	0	1	0	3	19.5	5	18.5	0	2	0	1	12.5	5	20.5	0	2	0	2	14.5	0	5	0	7	5	61.5	1	5	7	11	8	0.458333	13	12	0
3	295	15	15	4	1	1	5	15	0	0	0	1	15	5	22	0	5	0	1	7	5	22.5	0	0	0	3	22.5	5	20.5	0	2	0	2	14.5	0	7	0	7	5	59	1	5	0	15	10	0.5	15	5	0
3	296	16	15	4	1	1	5	15	0	0	0	1	15	5	20.5	0	0	0	1	20.5	5	22	0	5	0	3	7	5	21.5	0	0	0	2	21.5	0	5	0	7	5	64	1	5	5	5	5	0.333333	10	10	0
1	297	2	15	4	1	1	10	15.5	0	0	3	1	15.5	10	17.5	0	0	3	2	17.5	10	17.5	0	0	3	2	17.5	10	20	0	0	3	2	20	0	0	12	7	10	70.5	0	10	12	5	5	0.333333	10	12	0
1	298	3	15	4	1	1	10	15.5	0	0	0	2	15.5	10	17	0	0	0	2	17	10	13.5	0	0	0	1	13.5	10	16.5	0	0	0	2	16.5	0	0	0	7	10	62.5	0	10	10	15	10	0.5	15	10	0
1	299	4	15	4	1	1	6	19.5	0	1	0	2	16.5	9	16.5	0	0	0	1	16.5	9	20	0	0	0	2	20	8	17.5	0	0	0	2	17.5	0	1	0	7	8	70.5	0	5	8	7	5	0.466667	8	13	3
1	300	5	15	4	1	1	10	16	0	0	0	2	16	10	14.5	0	1	0	3	11.5	10	17.5	0	0	3	2	17.5	10	16.5	0	0	3	1	16.5	0	1	6	8	10	61.5	1	5	7	8	5	0.533333	7	12	0
1	301	6	15	4	1	1	10	16	0	0	3	1	16	10	17.5	0	0	3	2	17.5	10	17	0	0	3	2	17	10	15.5	0	0	3	1	15.5	0	0	12	6	10	66	1	10	24	10	10	0.333333	20	24	0
1	302	7	15	4	1	1	7	19	0	0	2	1	19	9	18	0	0	2	1	18	9	20	0	0	2	2	20	8	17.5	0	0	1	2	17.5	0	0	7	6	8.25	74.5	1	8	11	12	10	0.4	18	13	2
1	303	8	15	4	1	1	5	21	0	0	0	1	21	7	18.5	0	0	0	0	18.5	5	18.5	0	2	0	1	12.5	10	20	0	0	0	3	20	0	2	0	5	6.75	72	1	10	15	15	10	0.5	15	15	2
1	304	9	15	4	1	1	2	23	0	6	3	3	5	5	19.5	5	2	1	2	8.5	7	16.5	4	0	3	0	12.5	8	17.5	2	0	3	1	15.5	11	8	10	6	5.5	41.5	0	5	5	11	8	0.458333	13	10	3
1	305	1	18	4	1	1	6	21	0	1	0	1	18	2	16.5	0	1	0	2	13.5	1	15.5	0	0	3	2	15.5	3	13.5	0	0	0	0	13.5	0	2	3	5	3	60.5	0	0	0	0	10	0	30	10	-4
1	306	10	18	4	1	1	5	15	0	0	3	0	15	2	18	0	0	0	1	18	5	19	0	1	0	1	16	10	16	8	0	0	2	8	8	1	3	4	5.5	57	0	3	1	0	0	#NULL!	0	8	-3
3	307	11	18	4	1	1	5	15	0	0	0	1	15	5	19	0	0	0	2	19	5	11.5	0	0	0	2	11.5	5	17	0	0	0	2	17	0	0	0	7	5	62.5	0	5	6	5	5	0.333333	10	11	0
3	308	12	18	4	1	1	5	15	0	0	0	1	15	5	22.5	0	2	0	3	16.5	5	21	0	0	0	3	21	5	11.5	0	0	0	0	11.5	0	2	0	7	5	64	0	5	5	5	5	0.333333	10	10	0
1	309	13	18	4	1	1	5	16	0	0	0	1	16	5	13.5	0	0	0	2	13.5	5	19	0	1	0	1	16	4	18	0	0	0	2	18	0	1	0	6	4.75	63.5	1	5	5	5	5	0.333333	10	10	0
1	310	14	18	4	1	1	2	19	0	0	0	1	19	3	17	0	0	0	1	17	3	17.5	0	0	0	3	17.5	5	11.5	0	0	0	0	11.5	0	0	0	5	3.25	65	1	4	6	6	5	0.4	9	12	1
1	311	15	18	4	1	1	5	16	0	0	3	0	16	6	18	0	0	3	1	18	7	19	0	0	3	2	19	6	13.5	0	0	3	2	13.5	0	0	12	5	6	66.5	1	10	0	1	3	0.111111	8	0	1
1	312	16	18	4	1	1	10	11	0	0	0	1	11	10	17.5	0	0	3	2	17.5	3	13.5	0	0	3	1	13.5	7	19	0	3	3	1	10	0	3	9	5	7.5	52	1	3	5	5	3	0.555556	4	12	0
1	313	2	18	4	1	1	10	17	0	0	0	1	17	10	10	0	0	0	1	10	10	16	0	0	3	2	16	10	12	0	0	3	1	12	0	0	6	5	10	55	0	10	15	5	3	0.555556	4	15	0
1	314	3	18	4	1	1	8	19	0	1	3	0	16	7	17	0	0	3	1	17	7	13.5	0	0	3	1	13.5	10	16	0	0	3	1	16	0	1	12	3	8	62.5	0	10	0	5	5	0.333333	10	0	-1
1	315	4	18	4	1	1	10	17	2	0	0	1	15	10	17.5	2	0	3	2	15.5	8	16	2	0	3	0	14	8	11.5	4	0	3	3	7.5	10	0	9	6	9	52	0	5	5	6	4	0.5	6	10	0
1	316	5	18	4	1	1	2	20.5	0	3	0	2	11.5	5	13.5	1	0	3	1	12.5	10	16	0	0	3	2	16	5	21	0	5	0	2	6	1	8	6	7	5.5	46	1	5	5	5	5	0.333333	10	10	3
1	317	6	18	4	1	1	5	17.5	0	2	3	1	11.5	5	15	0	0	3	0	15	4	12.5	0	0	3	1	12.5	0	19.5	0	4	3	3	7.5	0	6	12	5	3.5	46.5	1	5	5	0	10	0	30	10	0
1	318	7	18	4	1	1	10	12.5	0	0	0	2	12.5	10	14	0	0	0	2	14	10	14	0	0	0	1	14	0	16.5	0	0	0	0	16.5	0	0	0	5	7.5	57	1	10	12	15	10	0.5	15	12	0
1	319	8	18	4	1	1	8	14.5	5	0	3	1	9.5	10	17.5	0	0	3	2	17.5	6	14.5	0	0	3	1	14.5	5	17	0	0	3	1	17	5	0	12	5	7.25	58.5	1	0	0	0	0	#NULL!	0	10	2
1	320	9	18	4	1	1	5	15	0	0	0	1	15	5	13.5	0	0	3	1	13.5	5	15.5	0	0	1	2	15.5	5	14.5	0	0	2	3	14.5	0	0	6	7	5	58.5	0	3	5	12	10	0.4	18	12	0
[truncated: 4 more columns]
